# Supplementary material for: [η5-2,3-Bis(trimethylsilyl)-2,3-dicarba-nido-hexaborane(2−)]chlorido(N,N,N′,N′-tetramethylethylenediamine)dysprosium(III)
Source: Acta Crystallogr Sect E Struct Rep Online. 2008 May 10;64(Pt 6):m799. doi: 10.1107/S1600536808013615 (PMC2961499; doi:10.1107/S1600536808013615)
Supplement: Supplementary file 1 [file e-64-0m799-sup1.cif]

##############################################################################
###                                                                        ###
###        Electronic paper (Acta Crystallographica Section E)             ###
###                                                                        ###
##############################################################################
#                                                                            #
# This CIF contains the data in a paper accepted for publication in Acta     #
# Crystallographica Section E. It conforms to the requirements of Notes      #
# for Authors for Section E, and has been peer reviewed under the auspices   #
# of the IUCr Commission on Journals.                                        #
#                                                                            #
# Full details of the Crystallographic Information File format               #
# are given in the paper "The Crystallographic Information File (CIF):       #
# a New Standard Archive File for Crystallography" by S. R. Hall, F. H.      #
# Allen and I. D. Brown [Acta Cryst. (1991), A47, 655-685].                  #
#                                                                            #
# The current version of the core CIF dictionary is obtainable from          #
# ftp://ftp.iucr.org/pub/cif_core.dic. The current version number is 2.4.    #
#                                                                            #
# Software is freely available for graphical display of the structure(s) in  #
# this CIF.  For information consult the CIF home page http://www.iucr.org/  #
# cif/home.html                                                              #
#                                                                            #
# This file may be used for bona fide research purposes within the           #
# scientific community so long as proper attribution is given to the journal # 
# article from which it was obtained.                                        #
#                                                                            #
##############################################################################
                                             
data_global
_audit_creation_method     SHELXL-97
_journal_date_recd_electronic     2008-03-26
_journal_date_accepted     2008-05-07
_journal_name_full     'Acta Crystallographica, Section E'
_journal_year     2008
_journal_volume     64
_journal_issue      6
_journal_page_first     m799
_journal_page_last     m799
_journal_paper_category     QM
_journal_coeditor_code     SI2081
_publ_contact_author_name     'Dr. Chong Zheng'
_publ_contact_author_address
;    Department of Chemistry and Biochemistry
     Northern Illinois University
     DeKalb, IL 60115
     USA
;
_publ_contact_author_email     zheng@cz.chem.niu.edu
_publ_contact_author_fax     '01(815)7534802'
_publ_contact_author_phone     '01(815)7536871'
_publ_section_title
;
[\h^5^-2,3-Bis(trimethylsilyl)-2,3-dicarba-<i>nido</i>-
hexaborane(2-)]chlorido(N,N,N',N'-tetramethylethylenediamine)dysprosium(III)
;
loop_
    _publ_author_name
    _publ_author_address
    'Zheng, Chong'
;    Department of Chemistry and Biochemistry
     Northern Illinois University
     DeKalb, IL 60115
     USA
;
    'Canseco-Melchor, Graciela'
;    Department of Chemistry and Biochemistry
     Northern Illinois University
     DeKalb, IL 60115
     USA
;
    'Maguire, John A.'
;    Department of Chemistry
     Southern Methodist University
     Dallas, TX 75275
     USA
;
    'Hosmane, Narayan S.'
;    Department of Chemistry and Biochemistry
     Northern Illinois University
     DeKalb, IL 60115
     USA
;
data_I
_chemical_name_systematic
;
[\h^5^-2,3-Bis(trimethylsilyl)-2,3-dicarba-<i>nido</i>-
hexaborane(2-)]chlorido(N,N,N',N'-tetramethylethylenediamine)dysprosium(III)
;
_chemical_name_common     ?
_chemical_formula_moiety     'C14 H38 B4 Cl1 Dy1 N2 Si2'
_chemical_formula_sum     'C14 H38 B4 Cl1 Dy1 N2 Si2'
_chemical_formula_iupac     '[Dy (C8 H22 B4 Si2) Cl (C6 H16 N2)]'
_chemical_formula_weight     531.84
_chemical_melting_point     ?
_symmetry_cell_setting     monoclinic
_symmetry_space_group_name_H-M     'P 21/n'
_symmetry_space_group_name_Hall     '-P 2yn'
loop_
    _symmetry_equiv_pos_as_xyz
    'x, y, z'
    '-x+1/2, y+1/2, -z+1/2'
    '-x, -y, -z'
    'x-1/2, -y-1/2, z-1/2'
_cell_length_a     11.4467(8)
_cell_length_b     14.8624(10)
_cell_length_c     13.8615(9)
_cell_angle_alpha     90.00
_cell_angle_beta     92.7700(10)
_cell_angle_gamma     90.00
_cell_volume     2355.4(3)
_cell_formula_units_Z     4
_cell_measurement_reflns_used     562
_cell_measurement_theta_min     -14
_cell_measurement_theta_max     14
_cell_measurement_temperature     293(2)
_exptl_crystal_description     column
_exptl_crystal_colour     colorless
_exptl_crystal_size_max     0.80
_exptl_crystal_size_mid     0.30
_exptl_crystal_size_min     0.30
_exptl_crystal_density_diffrn     1.500
_exptl_crystal_density_meas     ?
_exptl_crystal_density_method     'not measured'
_exptl_crystal_F_000     1068
_exptl_absorpt_coefficient_mu     3.388
_exptl_absorpt_correction_type     multi-scan
_exptl_absorpt_process_details     'SADABS (Sheldrick, 2006)'
_exptl_absorpt_correction_T_min     0.2573
_exptl_absorpt_correction_T_max     0.3618
_exptl_special_details
;
;
_diffrn_ambient_temperature     293(2)
_diffrn_radiation_type     MoK\a
_diffrn_radiation_wavelength     0.71073
_diffrn_radiation_source     'fine-focus sealed tube'
_diffrn_radiation_monochromator     graphite
_diffrn_measurement_device_type     'Bruker SMART CCD PLATFORM'
_diffrn_measurement_method     '\w scans'
_diffrn_detector_area_resol_mean     0
_diffrn_reflns_number     17271
_diffrn_reflns_av_R_equivalents     0.0188
_diffrn_reflns_av_sigmaI/netI     0.0142
_diffrn_reflns_theta_min     2.01
_diffrn_reflns_theta_max     25.00
_diffrn_reflns_theta_full     25.00
_diffrn_measured_fraction_theta_max     1.000
_diffrn_measured_fraction_theta_full     1.000
_diffrn_reflns_limit_h_min     -13
_diffrn_reflns_limit_h_max     13
_diffrn_reflns_limit_k_min     -17
_diffrn_reflns_limit_k_max     17
_diffrn_reflns_limit_l_min     -16
_diffrn_reflns_limit_l_max     16
_diffrn_standards_number     0
_diffrn_standards_interval_count     0
_diffrn_standards_interval_time     0
_diffrn_standards_decay_%     0
_refine_special_details
;
Refinement of <i>F</i>^2^ against ALL reflections. The weighted <i>R</i>-factor
<i>wR</i> and goodness of fit <i>S</i> are based on <i>F</i>^2^, conventional
<i>R</i>-factors <i>R</i> are based on <i>F</i>, with <i>F</i> set to zero for
negative <i>F</i>^2^. The threshold expression of <i>F</i>^2^ >
\s(<i>F</i>^2^) is used only for calculating <i>R</i>-factors(gt) <i>etc</i>.
and is not relevant to the choice of reflections for refinement.
<i>R</i>-factors based on <i>F</i>^2^ are statistically about twice as large
as those based on <i>F</i>, and <i>R</i>- factors based on ALL data will be
even larger.
;
_reflns_number_total     4151
_reflns_number_gt     4142
_reflns_threshold_expression     >2sigma(I)
_refine_ls_structure_factor_coef     Fsqd
_refine_ls_matrix_type     full
_refine_ls_R_factor_all     0.0237
_refine_ls_R_factor_gt     0.0235
_refine_ls_wR_factor_gt     0.0502
_refine_ls_wR_factor_ref     0.0503
_refine_ls_goodness_of_fit_ref     1.441
_refine_ls_restrained_S_all     1.441
_refine_ls_number_reflns     4151
_refine_ls_number_parameters     231
_refine_ls_number_restraints     0
_refine_ls_hydrogen_treatment     mixed
_refine_ls_weighting_scheme     calc
_refine_ls_weighting_details
                           'w=1/[\s^2^(Fo^2^)+3.9928P] where P=(Fo^2^+2Fc^2^)/3'
_atom_sites_solution_hydrogens     geom
_atom_sites_solution_primary     direct
_atom_sites_solution_secondary     difmap
_refine_ls_shift/su_max     0.013
_refine_ls_shift/su_mean     0.000
_refine_diff_density_max     0.637
_refine_diff_density_min     -0.612
_refine_ls_extinction_method     none
_refine_ls_extinction_coef     ?
loop_
    _atom_type_symbol
    _atom_type_description
    _atom_type_scat_dispersion_real
    _atom_type_scat_dispersion_imag
    _atom_type_scat_source
    'C' 'C' 0.0033 0.0016
                         'International Tables Vol C Tables 4.2.6.8 and 6.1.1.4'
    'B' 'B' 0.0013 0.0007
                         'International Tables Vol C Tables 4.2.6.8 and 6.1.1.4'
    'N' 'N' 0.0061 0.0033
                         'International Tables Vol C Tables 4.2.6.8 and 6.1.1.4'
    'Si' 'Si' 0.0817 0.0704
                         'International Tables Vol C Tables 4.2.6.8 and 6.1.1.4'
    'Cl' 'Cl' 0.1484 0.1585
                         'International Tables Vol C Tables 4.2.6.8 and 6.1.1.4'
    'Dy' 'Dy' -0.1892 4.4098
                         'International Tables Vol C Tables 4.2.6.8 and 6.1.1.4'
    'H' 'H' 0.0000 0.0000
                         'International Tables Vol C Tables 4.2.6.8 and 6.1.1.4'
_computing_data_collection     'SMART (Bruker, 2003)'
_computing_cell_refinement     'SMART and SAINT (Bruker, 2003)'
_computing_data_reduction     'SAINT (Bruker, 2003)'
_computing_structure_solution     'SIR97 (Altomare <i>et al.</i>,  1999)'
_computing_structure_refinement     'SHELXTL (Sheldrick, 2008)'
_computing_molecular_graphics     'SHELXTL (Sheldrick, 2008)'
_computing_publication_material     'SHELXTL (Sheldrick, 2008)'
loop_
    _atom_site_type_symbol
    _atom_site_label
    _atom_site_fract_x
    _atom_site_fract_y
    _atom_site_fract_z
    _atom_site_U_iso_or_equiv
    _atom_site_adp_type
    _atom_site_calc_flag
    _atom_site_refinement_flags
    _atom_site_occupancy
    _atom_site_disorder_assembly
    _atom_site_disorder_group
    Dy Dy 0.584689(12) 0.954047(10) 0.626856(11) 0.02053(6) Uani d . 1 . .
    Cl Cl 0.65147(8) 0.79787(6) 0.69040(8) 0.0406(2) Uani d . 1 . .
    Si Si1 0.37951(8) 0.73248(6) 0.55959(7) 0.0268(2) Uani d . 1 . .
    Si Si2 0.31576(8) 0.84186(6) 0.80092(7) 0.0269(2) Uani d . 1 . .
    C C1 0.3894(3) 0.8543(2) 0.5966(2) 0.0205(6) Uani d . 1 . .
    C C2 0.3757(3) 0.8993(2) 0.6921(2) 0.0221(7) Uani d . 1 . .
    B B3 0.3682(3) 1.0040(3) 0.6794(3) 0.0249(8) Uani d . 1 . .
    H H3 0.3640 1.0465 0.7285 0.030 Uiso calc R 1 . .
    B B4 0.3693(3) 1.0245(2) 0.5630(3) 0.0233(8) Uani d . 1 . .
    H H4 0.3622 1.0799 0.5320 0.028 Uiso calc R 1 . .
    B B5 0.3862(3) 0.9239(2) 0.5134(3) 0.0217(7) Uani d . 1 . .
    H H5 0.3926 0.9117 0.4481 0.026 Uiso calc R 1 . .
    B B6 0.2804(3) 0.9338(3) 0.6029(3) 0.0239(8) Uani d . 1 . .
    C C7 0.4863(4) 0.7136(3) 0.4645(3) 0.0501(11) Uani d . 1 . .
    H H7A 0.4791 0.6531 0.4410 0.075 Uiso calc R 1 . .
    H H7B 0.5642 0.7232 0.4914 0.075 Uiso calc R 1 . .
    H H7C 0.4707 0.7550 0.4123 0.075 Uiso calc R 1 . .
    C C8 0.2302(4) 0.7083(3) 0.5048(3) 0.0472(11) Uani d . 1 . .
    H H8A 0.1723 0.7344 0.5441 0.071 Uiso calc R 1 . .
    H H8B 0.2185 0.6444 0.5012 0.071 Uiso calc R 1 . .
    H H8C 0.2230 0.7336 0.4411 0.071 Uiso calc R 1 . .
    C C9 0.4155(3) 0.6475(2) 0.6554(3) 0.0380(9) Uani d . 1 . .
    H H9A 0.3536 0.6453 0.6996 0.057 Uiso calc R 1 . .
    H H9B 0.4873 0.6639 0.6896 0.057 Uiso calc R 1 . .
    H H9C 0.4242 0.5894 0.6262 0.057 Uiso calc R 1 . .
    C C10 0.1876(3) 0.7697(3) 0.7643(3) 0.0372(9) Uani d . 1 . .
    H H10A 0.1693 0.7311 0.8170 0.056 Uiso calc R 1 . .
    H H10B 0.2062 0.7338 0.7095 0.056 Uiso calc R 1 . .
    H H10C 0.1214 0.8072 0.7474 0.056 Uiso calc R 1 . .
    C C11 0.4250(4) 0.7748(3) 0.8752(3) 0.0450(10) Uani d . 1 . .
    H H11A 0.4679 0.8139 0.9191 0.068 Uiso calc R 1 . .
    H H11B 0.4780 0.7458 0.8335 0.068 Uiso calc R 1 . .
    H H11C 0.3850 0.7300 0.9112 0.068 Uiso calc R 1 . .
    C C12 0.2567(4) 0.9287(3) 0.8824(3) 0.0436(10) Uani d . 1 . .
    H H12A 0.3179 0.9698 0.9023 0.065 Uiso calc R 1 . .
    H H12B 0.2270 0.9000 0.9382 0.065 Uiso calc R 1 . .
    H H12C 0.1947 0.9611 0.8487 0.065 Uiso calc R 1 . .
    N N1 0.6388(3) 1.0410(2) 0.7853(2) 0.0323(7) Uani d . 1 . .
    C C13 0.7672(3) 1.0466(3) 0.8066(3) 0.0430(10) Uani d . 1 . .
    H H13A 0.7826 1.0429 0.8760 0.052 Uiso calc R 1 . .
    H H13B 0.7950 1.1046 0.7854 0.052 Uiso calc R 1 . .
    C C14 0.8344(3) 0.9737(3) 0.7587(3) 0.0367(9) Uani d . 1 . .
    H H14A 0.9169 0.9798 0.7768 0.044 Uiso calc R 1 . .
    H H14B 0.8086 0.9155 0.7812 0.044 Uiso calc R 1 . .
    N N2 0.8178(3) 0.9778(2) 0.6525(2) 0.0345(7) Uani d . 1 . .
    C C15 0.5868(4) 0.9852(3) 0.8603(3) 0.0442(10) Uani d . 1 . .
    H H15A 0.6170 0.9250 0.8572 0.066 Uiso calc R 1 . .
    H H15B 0.5034 0.9840 0.8496 0.066 Uiso calc R 1 . .
    H H15C 0.6064 1.0102 0.9229 0.066 Uiso calc R 1 . .
    C C16 0.5897(4) 1.1327(3) 0.7910(3) 0.0464(10) Uani d . 1 . .
    H H16A 0.6069 1.1570 0.8543 0.070 Uiso calc R 1 . .
    H H16B 0.5064 1.1303 0.7788 0.070 Uiso calc R 1 . .
    H H16C 0.6237 1.1704 0.7436 0.070 Uiso calc R 1 . .
    C C17 0.8846(3) 0.9040(3) 0.6097(4) 0.0554(12) Uani d . 1 . .
    H H17A 0.9663 0.9113 0.6268 0.083 Uiso calc R 1 . .
    H H17B 0.8727 0.9054 0.5407 0.083 Uiso calc R 1 . .
    H H17C 0.8581 0.8474 0.6338 0.083 Uiso calc R 1 . .
    C C18 0.8693(4) 1.0633(3) 0.6189(3) 0.0517(12) Uani d . 1 . .
    H H18A 0.9477 1.0692 0.6460 0.078 Uiso calc R 1 . .
    H H18B 0.8230 1.1130 0.6392 0.078 Uiso calc R 1 . .
    H H18C 0.8706 1.0628 0.5497 0.078 Uiso calc R 1 . .
    H H6 0.191(3) 0.916(2) 0.600(3) 0.029(9) Uiso d . 1 . .
loop_
    _atom_site_aniso_label
    _atom_site_aniso_U_11
    _atom_site_aniso_U_22
    _atom_site_aniso_U_33
    _atom_site_aniso_U_12
    _atom_site_aniso_U_13
    _atom_site_aniso_U_23
    Dy 0.01951(8) 0.01862(9) 0.02317(9) -0.00146(6) -0.00200(6) 0.00244(6)
    Cl 0.0311(5) 0.0249(4) 0.0647(6) 0.0002(4) -0.0081(4) 0.0114(4)
    Si1 0.0314(5) 0.0189(5) 0.0301(5) -0.0025(4) 0.0010(4) -0.0016(4)
    Si2 0.0303(5) 0.0268(5) 0.0238(5) -0.0015(4) 0.0049(4) 0.0036(4)
    C1 0.0178(15) 0.0198(16) 0.0238(16) -0.0006(12) 0.0005(12) 0.0010(13)
    C2 0.0196(16) 0.0224(16) 0.0242(17) -0.0003(13) 0.0008(13) 0.0005(13)
    B3 0.0251(19) 0.0226(19) 0.027(2) 0.0016(15) 0.0014(15) -0.0026(15)
    B4 0.0221(18) 0.0163(18) 0.031(2) 0.0009(14) 0.0003(15) 0.0034(15)
    B5 0.0184(17) 0.0230(19) 0.0237(18) -0.0028(14) -0.0002(14) -0.0003(15)
    B6 0.0207(18) 0.0231(19) 0.028(2) 0.0002(15) 0.0010(15) 0.0021(15)
    C7 0.067(3) 0.036(2) 0.049(3) 0.008(2) 0.022(2) -0.0054(19)
    C8 0.050(3) 0.036(2) 0.054(3) -0.0117(19) -0.019(2) -0.0039(19)
    C9 0.039(2) 0.0247(19) 0.049(2) -0.0006(16) -0.0026(18) 0.0039(17)
    C10 0.033(2) 0.040(2) 0.040(2) -0.0074(17) 0.0114(17) 0.0021(17)
    C11 0.048(2) 0.045(2) 0.041(2) 0.0010(19) -0.0038(19) 0.0168(19)
    C12 0.053(3) 0.042(2) 0.036(2) -0.0025(19) 0.0161(19) -0.0034(18)
    N1 0.0360(17) 0.0301(16) 0.0303(16) -0.0061(13) -0.0058(13) -0.0029(13)
    C13 0.037(2) 0.047(2) 0.044(2) -0.0102(18) -0.0129(18) -0.0051(19)
    C14 0.0300(19) 0.039(2) 0.039(2) -0.0056(16) -0.0141(16) 0.0089(17)
    N2 0.0266(15) 0.0383(18) 0.0377(17) -0.0059(13) -0.0058(13) 0.0031(14)
    C15 0.052(2) 0.053(3) 0.027(2) -0.011(2) -0.0055(18) 0.0033(18)
    C16 0.053(3) 0.034(2) 0.052(3) -0.0002(19) -0.005(2) -0.0141(19)
    C17 0.025(2) 0.068(3) 0.073(3) -0.001(2) 0.002(2) -0.016(3)
    C18 0.037(2) 0.068(3) 0.049(3) -0.023(2) -0.0137(19) 0.020(2)
_geom_special_details
;
All e.s.d.'s (except the e.s.d. in the dihedral angle between two l.s. planes)
are estimated using the full covariance matrix. The cell e.s.d.'s are taken
into account individually in the estimation of e.s.d.'s in distances, angles
and torsion angles; correlations between e.s.d.'s in cell parameters are only
used when they are defined by crystal symmetry. An approximate (isotropic)
treatment of cell e.s.d.'s is used for estimating e.s.d.'s involving l.s.
planes.
;
loop_
    _geom_bond_atom_site_label_1
    _geom_bond_atom_site_label_2
    _geom_bond_site_symmetry_2
    _geom_bond_distance
    _geom_bond_publ_flag
    Dy Cl . 2.5851(9) ?
    Dy N1 . 2.598(3) ?
    Dy B5 3_676 2.692(4) ?
    Dy N2 . 2.698(3) ?
    Dy C1 . 2.698(3) ?
    Dy C2 . 2.723(3) ?
    Dy B4 3_676 2.728(4) ?
    Si1 C7 . 1.861(4) ?
    Si1 C9 . 1.865(4) ?
    Si1 C8 . 1.872(4) ?
    Si1 C1 . 1.884(3) ?
    Si2 C12 . 1.864(4) ?
    Si2 C10 . 1.867(4) ?
    Si2 C11 . 1.869(4) ?
    Si2 C2 . 1.890(3) ?
    C1 C2 . 1.498(4) ?
    C1 B5 . 1.548(5) ?
    C1 B6 . 1.724(5) ?
    C2 B3 . 1.568(5) ?
    C2 B6 . 1.689(5) ?
    B3 B4 . 1.642(5) ?
    B3 H3 . 0.9300 ?
    B4 B5 . 1.661(5) ?
    B4 Dy 3_676 2.728(4) ?
    B4 H4 . 0.9300 ?
    B5 Dy 3_676 2.692(4) ?
    B5 H5 . 0.9300 ?
    B6 H6 . 1.06(4) ?
    C7 H7A . 0.9600 ?
    C7 H7B . 0.9600 ?
    C7 H7C . 0.9600 ?
    C8 H8A . 0.9600 ?
    C8 H8B . 0.9600 ?
    C8 H8C . 0.9600 ?
    C9 H9A . 0.9600 ?
    C9 H9B . 0.9600 ?
    C9 H9C . 0.9600 ?
    C10 H10A . 0.9600 ?
    C10 H10B . 0.9600 ?
    C10 H10C . 0.9600 ?
    C11 H11A . 0.9600 ?
    C11 H11B . 0.9600 ?
    C11 H11C . 0.9600 ?
    C12 H12A . 0.9600 ?
    C12 H12B . 0.9600 ?
    C12 H12C . 0.9600 ?
    N1 C15 . 1.477(5) ?
    N1 C16 . 1.477(5) ?
    N1 C13 . 1.487(5) ?
    C13 C14 . 1.502(6) ?
    C13 H13A . 0.9700 ?
    C13 H13B . 0.9700 ?
    C14 N2 . 1.477(5) ?
    C14 H14A . 0.9700 ?
    C14 H14B . 0.9700 ?
    N2 C17 . 1.478(5) ?
    N2 C18 . 1.485(5) ?
    C15 H15A . 0.9600 ?
    C15 H15B . 0.9600 ?
    C15 H15C . 0.9600 ?
    C16 H16A . 0.9600 ?
    C16 H16B . 0.9600 ?
    C16 H16C . 0.9600 ?
    C17 H17A . 0.9600 ?
    C17 H17B . 0.9600 ?
    C17 H17C . 0.9600 ?
    C18 H18A . 0.9600 ?
    C18 H18B . 0.9600 ?
    C18 H18C . 0.9600 ?
loop_
    _geom_angle_atom_site_label_1
    _geom_angle_atom_site_label_2
    _geom_angle_atom_site_label_3
    _geom_angle_site_symmetry_1
    _geom_angle_site_symmetry_3
    _geom_angle
    _geom_angle_publ_flag
    Cl Dy N1 . . 95.98(7) ?
    Cl Dy B5 . 3_676 143.74(8) ?
    N1 Dy B5 . 3_676 104.06(10) ?
    Cl Dy N2 . . 78.36(7) ?
    N1 Dy N2 . . 68.26(10) ?
    B5 Dy N2 3_676 . 81.43(10) ?
    Cl Dy C1 . . 77.81(7) ?
    N1 Dy C1 . . 124.51(10) ?
    B5 Dy C1 3_676 . 112.86(10) ?
    N2 Dy C1 . . 154.04(9) ?
    Cl Dy C2 . . 82.45(7) ?
    N1 Dy C2 . . 92.59(10) ?
    B5 Dy C2 3_676 . 125.64(10) ?
    N2 Dy C2 . . 151.01(9) ?
    C1 Dy C2 . . 32.08(9) ?
    Cl Dy B4 . 3_676 111.47(8) ?
    N1 Dy B4 . 3_676 135.13(10) ?
    B5 Dy B4 3_676 3_676 35.69(11) ?
    N2 Dy B4 . 3_676 82.89(10) ?
    C1 Dy B4 . 3_676 96.39(10) ?
    C2 Dy B4 . 3_676 124.68(10) ?
    C7 Si1 C9 . . 105.8(2) ?
    C7 Si1 C8 . . 107.6(2) ?
    C9 Si1 C8 . . 108.95(19) ?
    C7 Si1 C1 . . 107.74(17) ?
    C9 Si1 C1 . . 116.69(16) ?
    C8 Si1 C1 . . 109.69(17) ?
    C12 Si2 C10 . . 105.03(19) ?
    C12 Si2 C11 . . 106.8(2) ?
    C10 Si2 C11 . . 109.84(19) ?
    C12 Si2 C2 . . 109.07(17) ?
    C10 Si2 C2 . . 110.65(16) ?
    C11 Si2 C2 . . 114.95(17) ?
    C2 C1 B5 . . 111.1(3) ?
    C2 C1 B6 . . 62.8(2) ?
    B5 C1 B6 . . 65.7(2) ?
    C2 C1 Si1 . . 131.5(2) ?
    B5 C1 Si1 . . 116.1(2) ?
    B6 C1 Si1 . . 129.7(2) ?
    C2 C1 Dy . . 74.86(17) ?
    B5 C1 Dy . . 74.80(17) ?
    B6 C1 Dy . . 102.23(18) ?
    Si1 C1 Dy . . 127.49(14) ?
    C1 C2 B3 . . 110.6(3) ?
    C1 C2 B6 . . 65.2(2) ?
    B3 C2 B6 . . 65.6(2) ?
    C1 C2 Si2 . . 124.1(2) ?
    B3 C2 Si2 . . 121.2(2) ?
    B6 C2 Si2 . . 118.4(2) ?
    C1 C2 Dy . . 73.05(17) ?
    B3 C2 Dy . . 73.14(18) ?
    B6 C2 Dy . . 102.27(19) ?
    Si2 C2 Dy . . 139.32(15) ?
    C2 B3 B4 . . 106.9(3) ?
    C2 B3 H3 . . 126.5 ?
    B4 B3 H3 . . 126.5 ?
    B3 B4 B5 . . 104.3(3) ?
    B3 B4 Dy . 3_676 168.7(2) ?
    B5 B4 Dy . 3_676 70.97(18) ?
    B3 B4 H4 . . 127.9 ?
    B5 B4 H4 . . 127.9 ?
    Dy B4 H4 3_676 . 57.8 ?
    C1 B5 B4 . . 107.0(3) ?
    C1 B5 Dy . 3_676 171.5(2) ?
    B4 B5 Dy . 3_676 73.34(18) ?
    C1 B5 H5 . . 126.5 ?
    B4 B5 H5 . . 126.5 ?
    Dy B5 H5 3_676 . 53.8 ?
    C2 B6 C1 . . 52.07(18) ?
    C2 B6 H6 . . 122.4(19) ?
    C1 B6 H6 . . 122(2) ?
    Si1 C7 H7A . . 109.5 ?
    Si1 C7 H7B . . 109.5 ?
    H7A C7 H7B . . 109.5 ?
    Si1 C7 H7C . . 109.5 ?
    H7A C7 H7C . . 109.5 ?
    H7B C7 H7C . . 109.5 ?
    Si1 C8 H8A . . 109.5 ?
    Si1 C8 H8B . . 109.5 ?
    H8A C8 H8B . . 109.5 ?
    Si1 C8 H8C . . 109.5 ?
    H8A C8 H8C . . 109.5 ?
    H8B C8 H8C . . 109.5 ?
    Si1 C9 H9A . . 109.5 ?
    Si1 C9 H9B . . 109.5 ?
    H9A C9 H9B . . 109.5 ?
    Si1 C9 H9C . . 109.5 ?
    H9A C9 H9C . . 109.5 ?
    H9B C9 H9C . . 109.5 ?
    Si2 C10 H10A . . 109.5 ?
    Si2 C10 H10B . . 109.5 ?
    H10A C10 H10B . . 109.5 ?
    Si2 C10 H10C . . 109.5 ?
    H10A C10 H10C . . 109.5 ?
    H10B C10 H10C . . 109.5 ?
    Si2 C11 H11A . . 109.5 ?
    Si2 C11 H11B . . 109.5 ?
    H11A C11 H11B . . 109.5 ?
    Si2 C11 H11C . . 109.5 ?
    H11A C11 H11C . . 109.5 ?
    H11B C11 H11C . . 109.5 ?
    Si2 C12 H12A . . 109.5 ?
    Si2 C12 H12B . . 109.5 ?
    H12A C12 H12B . . 109.5 ?
    Si2 C12 H12C . . 109.5 ?
    H12A C12 H12C . . 109.5 ?
    H12B C12 H12C . . 109.5 ?
    C15 N1 C16 . . 108.3(3) ?
    C15 N1 C13 . . 108.6(3) ?
    C16 N1 C13 . . 108.3(3) ?
    C15 N1 Dy . . 103.2(2) ?
    C16 N1 Dy . . 115.3(2) ?
    C13 N1 Dy . . 112.9(2) ?
    N1 C13 C14 . . 113.2(3) ?
    N1 C13 H13A . . 108.9 ?
    C14 C13 H13A . . 108.9 ?
    N1 C13 H13B . . 108.9 ?
    C14 C13 H13B . . 108.9 ?
    H13A C13 H13B . . 107.7 ?
    N2 C14 C13 . . 111.5(3) ?
    N2 C14 H14A . . 109.3 ?
    C13 C14 H14A . . 109.3 ?
    N2 C14 H14B . . 109.3 ?
    C13 C14 H14B . . 109.3 ?
    H14A C14 H14B . . 108.0 ?
    C14 N2 C17 . . 109.0(3) ?
    C14 N2 C18 . . 108.3(3) ?
    C17 N2 C18 . . 106.7(3) ?
    C14 N2 Dy . . 101.8(2) ?
    C17 N2 Dy . . 112.2(2) ?
    C18 N2 Dy . . 118.4(2) ?
    N1 C15 H15A . . 109.5 ?
    N1 C15 H15B . . 109.5 ?
    H15A C15 H15B . . 109.5 ?
    N1 C15 H15C . . 109.5 ?
    H15A C15 H15C . . 109.5 ?
    H15B C15 H15C . . 109.5 ?
    N1 C16 H16A . . 109.5 ?
    N1 C16 H16B . . 109.5 ?
    H16A C16 H16B . . 109.5 ?
    N1 C16 H16C . . 109.5 ?
    H16A C16 H16C . . 109.5 ?
    H16B C16 H16C . . 109.5 ?
    N2 C17 H17A . . 109.5 ?
    N2 C17 H17B . . 109.5 ?
    H17A C17 H17B . . 109.5 ?
    N2 C17 H17C . . 109.5 ?
    H17A C17 H17C . . 109.5 ?
    H17B C17 H17C . . 109.5 ?
    N2 C18 H18A . . 109.5 ?
    N2 C18 H18B . . 109.5 ?
    H18A C18 H18B . . 109.5 ?
    N2 C18 H18C . . 109.5 ?
    H18A C18 H18C . . 109.5 ?
    H18B C18 H18C . . 109.5 ?
