# Supplementary material for: [η5-2,3-Bis(trimethylsilyl)-2,3-dicarba-nido-hexaborane(2−)]chlorido(N,N,N′,N′-tetramethylethylenediamine)dysprosium(III)
Source: Acta Crystallogr Sect E Struct Rep Online. 2008 May 10;64(Pt 6):m799. doi: 10.1107/S1600536808013615 (PMC2961499; doi:10.1107/S1600536808013615)
Supplement: Supplementary file 2 [file e-64-0m799-Isup2.hkl]

# 
# h,k,l, Fc-squared, Fo-squared, sigma(Fo-squared) and status flag 
# 
data_I
_shelx_title '                        hos310 in P 21/n' 
_shelx_refln_list_code          4 
_shelx_F_calc_maximum      326.21 
_exptl_crystal_F_000      1068.00 
_reflns_d_resolution_high  0.8409 
 
loop_ 
 _symmetry_equiv_pos_as_xyz 
 'x, y, z' 
 '-x+1/2, y+1/2, -z+1/2' 
 '-x, -y, -z' 
 'x-1/2, -y-1/2, z-1/2' 
 
_cell_length_a    11.4467 
_cell_length_b    14.8624 
_cell_length_c    13.8615 
_cell_angle_alpha  90.000 
_cell_angle_beta   92.770 
_cell_angle_gamma  90.000 
 
_shelx_F_squared_multiplier     1.000 
 
loop_ 
 _refln_index_h 
 _refln_index_k 
 _refln_index_l 
 _refln_F_squared_calc 
 _refln_F_squared_meas 
 _refln_F_squared_sigma 
 _refln_observed_status 
   2   0   0      230.84      127.89     11.75 o 
   4   0   0    82575.89    83875.88   1039.02 o 
   6   0   0    23747.78    23586.31    292.05 o 
   8   0   0      563.38      560.30     15.62 o 
  10   0   0     5512.63     5722.03     84.02 o 
  12   0   0     6857.57     7122.52    125.57 o 
   1   1   0    73183.17    65079.78   1545.46 o 
   2   1   0     1522.37     1884.09     19.97 o 
   3   1   0     2159.91     2577.40     28.08 o 
   4   1   0      465.73      698.09     15.69 o 
   5   1   0    42817.81    43190.09    372.42 o 
   6   1   0      398.95      540.80      9.59 o 
   7   1   0    13639.81    13761.09    124.31 o 
   8   1   0       22.14       37.34      5.44 o 
   9   1   0      503.93      539.49     11.47 o 
  10   1   0     1410.34     1453.84     21.44 o 
  11   1   0     6708.24     7149.70     79.33 o 
  12   1   0      910.58      931.09     21.60 o 
  13   1   0     3851.25     4065.67    119.73 o 
   0   2   0    41133.28    41403.84    522.03 o 
   1   2   0       31.88       54.11      3.18 o 
   2   2   0     3500.30     3553.73     36.77 o 
   3   2   0    21365.54    21505.52    204.51 o 
   4   2   0     9000.95     9440.34     84.74 o 
   5   2   0     1513.82     1709.35     23.19 o 
   6   2   0    29391.81    29158.52    253.54 o 
   7   2   0     2012.10     1961.26     23.38 o 
   8   2   0     2306.14     2390.79     29.55 o 
   9   2   0     2828.25     2889.18     33.47 o 
  10   2   0     2961.04     3079.69     39.70 o 
  11   2   0     1577.71     1641.45     29.92 o 
  12   2   0     5358.22     5514.07     64.21 o 
  13   2   0      584.92      653.92     41.05 o 
   1   3   0    15677.00    16050.98    157.37 o 
   2   3   0     7135.83     6650.65     62.68 o 
   3   3   0     6701.66     7188.90     65.38 o 
   4   3   0    35719.24    35649.26    308.47 o 
   5   3   0    27223.00    27551.53    239.37 o 
   6   3   0      187.75      185.61      5.80 o 
   7   3   0     6376.53     6566.30     62.96 o 
   8   3   0    11159.49    11515.15    106.04 o 
   9   3   0     1331.64     1340.86     21.40 o 
  10   3   0     3720.10     3875.15     47.17 o 
  11   3   0     1907.37     1947.68     38.35 o 
  12   3   0       84.34      120.10      8.38 o 
  13   3   0     1674.91     1755.87     38.00 o 
   0   4   0    30908.30    31027.88    387.56 o 
   1   4   0      565.46      546.41      7.21 o 
   2   4   0      723.16      759.19     10.39 o 
   3   4   0    42674.27    41692.25    362.49 o 
   4   4   0     4066.86     4058.27     39.25 o 
   5   4   0     7192.40     7085.77     65.75 o 
   6   4   0     2046.51     2188.44     32.51 o 
   7   4   0     1532.06     1656.43     20.57 o 
   8   4   0       52.86       87.80     11.11 o 
   9   4   0    27959.62    27321.10    263.11 o 
  10   4   0       50.63      101.93      8.41 o 
  11   4   0     1010.85     1051.40     20.31 o 
  12   4   0      981.22      999.23     20.39 o 
  13   4   0     3472.49     3723.84     55.12 o 
   1   5   0     2183.36     2268.01     28.21 o 
   2   5   0    45313.82    45543.09    642.83 o 
   3   5   0     1522.40     1406.79     17.56 o 
   4   5   0    20520.55    21106.81    185.38 o 
   5   5   0      527.32      606.64      9.55 o 
   6   5   0      302.02      309.59      6.91 o 
   7   5   0        2.81       29.05      6.19 o 
   8   5   0    16788.29    16343.35    161.21 o 
   9   5   0      572.20      553.11     15.34 o 
  10   5   0    12404.71    12239.29    212.36 o 
  11   5   0        5.82       52.49      9.06 o 
  12   5   0      409.58      439.07     13.80 o 
  13   5   0      829.49      882.53     23.88 o 
   0   6   0     1933.60     1765.18     27.66 o 
   1   6   0    25921.08    26642.54    210.75 o 
   2   6   0      281.32      307.07      5.80 o 
   3   6   0    48819.02    48083.08    841.78 o 
   4   6   0      258.08      271.75      7.59 o 
   5   6   0      496.27      588.47      9.40 o 
   6   6   0     3489.66     3223.43     37.87 o 
   7   6   0     4664.38     4526.17     51.00 o 
   8   6   0     1385.10     1317.05     28.15 o 
   9   6   0    10604.39    10715.49    110.05 o 
  10   6   0      131.98      135.33      8.00 o 
  11   6   0     1653.27     1662.51     27.48 o 
  12   6   0       61.73       97.08     10.50 o 
   1   7   0     1905.64     1713.79     17.87 o 
   2   7   0    32925.96    33137.15    380.73 o 
   3   7   0        8.54       20.21      3.65 o 
   4   7   0    30109.39    29419.41    233.90 o 
   5   7   0     2572.77     2442.56     27.35 o 
   6   7   0     3427.84     3254.38     34.79 o 
   7   7   0     2788.41     2782.92     35.61 o 
   8   7   0    12537.11    12287.77    123.79 o 
   9   7   0      146.70      156.82      8.07 o 
  10   7   0     1756.47     1791.68     28.44 o 
  11   7   0      595.04      588.27     16.15 o 
  12   7   0       30.85       85.91     10.31 o 
   0   8   0    15506.14    15016.75    189.15 o 
   1   8   0      535.91      633.25      9.32 o 
   2   8   0      520.05      517.30      8.58 o 
   3   8   0    15601.42    15403.72    231.64 o 
   4   8   0     1191.93     1131.81     14.12 o 
   5   8   0     6907.43     6612.16     63.17 o 
   6   8   0     6365.36     6430.75     91.82 o 
   7   8   0     2736.56     2673.44     35.16 o 
   8   8   0      751.50      797.13     16.63 o 
   9   8   0     8633.49     8400.73     90.26 o 
  10   8   0      289.60      307.60     11.34 o 
  11   8   0     1341.00     1387.50     26.65 o 
  12   8   0     3547.91     3564.04     54.46 o 
   1   9   0    18168.98    17789.71    158.05 o 
   2   9   0      119.81      158.44     10.46 o 
   3   9   0      815.09      873.99     12.41 o 
   4   9   0     8920.99     9024.56    114.63 o 
   5   9   0     7731.02     7345.88     77.65 o 
   6   9   0      206.54      193.93      8.36 o 
   7   9   0     7516.33     7537.94     81.10 o 
   8   9   0     5485.14     5357.66     62.10 o 
   9   9   0      261.10      263.08     10.61 o 
  10   9   0      596.01      642.13     16.51 o 
  11   9   0     6507.04     6474.44     86.97 o 
   0  10   0    27295.10    27244.16    337.77 o 
   1  10   0     5572.09     5511.23     54.70 o 
   2  10   0     3641.57     3855.10     40.83 o 
   3  10   0     1869.86     1873.72     26.55 o 
   4  10   0     4326.58     4292.94     49.87 o 
   5  10   0       67.66       88.90      7.73 o 
   6  10   0    17907.43    17534.71    171.88 o 
   7  10   0      496.11      538.21     13.91 o 
   8  10   0     3329.57     3320.60     43.58 o 
   9  10   0      165.26      201.12     10.00 o 
  10  10   0     5159.26     5037.95     61.92 o 
  11  10   0        2.07       71.03     17.08 o 
   1  11   0    10600.28    10796.88    100.65 o 
   2  11   0     2154.83     2052.39     28.86 o 
   3  11   0      189.69      218.70      9.10 o 
   4  11   0      703.69      707.20     15.30 o 
   5  11   0     9942.48     9879.12    134.80 o 
   6  11   0       37.99       67.59      7.06 o 
   7  11   0    11044.92    10940.92    114.14 o 
   8  11   0       12.80       80.02     12.42 o 
   9  11   0       12.42       46.79      8.79 o 
  10  11   0       31.16       69.25      9.99 o 
   0  12   0    17194.19    17779.67    227.29 o 
   1  12   0      255.42      268.89      8.47 o 
   2  12   0     3792.62     3882.50     53.70 o 
   3  12   0     2715.17     2775.22     42.25 o 
   4  12   0     3616.34     3609.33     45.14 o 
   5  12   0      512.35      503.44     13.55 o 
   6  12   0     9104.75     9002.16    160.60 o 
   7  12   0     1393.63     1378.52     24.81 o 
   8  12   0      986.74      923.05     20.18 o 
   9  12   0      379.02      371.49     13.43 o 
   1  13   0     9868.57    10146.83    120.11 o 
   2  13   0     6156.83     6203.59     79.47 o 
   3  13   0       82.28      125.51     10.91 o 
   4  13   0      597.41      614.75     17.64 o 
   5  13   0     9780.51     9722.08    150.28 o 
   6  13   0       91.78      128.65      8.62 o 
   7  13   0     1490.64     1440.32     26.24 o 
   8  13   0      780.50      781.97     18.93 o 
   9  13   0       23.38       68.15      9.21 o 
   0  14   0     1356.44     1375.71     57.27 o 
   1  14   0     2266.31     2356.39     53.40 o 
   2  14   0     1249.77     1288.40     29.37 o 
   3  14   0     4140.54     4120.05     59.03 o 
   4  14   0      923.85      939.29     22.93 o 
   5  14   0      750.75      759.23     20.86 o 
   6  14   0     2538.74     2517.67     43.33 o 
   7  14   0      105.19      148.15     11.22 o 
   8  14   0      678.91      693.07     21.30 o 
   1  15   0      136.64      172.88     16.18 o 
   2  15   0     8788.80     8945.88    122.93 o 
   3  15   0      621.79      617.42     19.04 o 
   4  15   0     5044.30     5169.68     74.54 o 
   5  15   0      318.24      334.18     14.77 o 
   6  15   0        9.71       52.14     14.00 o 
   7  15   0     1381.24     1379.00     31.28 o 
   0  16   0     1281.81     1276.73     59.04 o 
   1  16   0      936.82     1022.95     37.04 o 
   2  16   0        1.44       88.01     15.47 o 
   3  16   0     8948.46     8918.63    112.53 o 
   4  16   0      182.44      227.64     18.27 o 
   5  16   0     2230.31     2313.73     42.19 o 
   1  17   0       14.70       93.26     16.50 o 
   2  17   0     2608.29     2694.15     67.82 o 
   3  17   0      638.24      699.48     31.55 o 
 -13   0   1     5714.81     5930.22    156.03 o 
 -11   0   1      169.98      152.18     13.45 o 
  -9   0   1      919.42      938.86     22.15 o 
  -7   0   1    14183.92    14921.64    229.81 o 
  -5   0   1    15428.39    15610.25    195.36 o 
  -3   0   1    31037.61    31188.75    419.41 o 
  -1   0   1    93477.52    81415.11   3640.98 o 
   1   0   1    10967.65    11345.36    196.13 o 
   3   0   1    41441.81    41474.59    514.24 o 
   5   0   1    37927.66    38372.19    468.39 o 
   7   0   1       25.60       47.94      6.32 o 
   9   0   1    10181.99    10442.56    139.26 o 
  11   0   1    12016.46    12127.80    162.25 o 
 -13   1   1       11.91      100.64     15.20 o 
 -12   1   1     1870.97     1925.58     39.39 o 
 -11   1   1     2340.72     2358.60     29.89 o 
 -10   1   1      738.85      739.84     11.59 o 
  -9   1   1     1021.12     1033.88     20.18 o 
  -8   1   1    13333.87    13796.75    125.68 o 
  -7   1   1      785.46      877.03     19.58 o 
  -6   1   1    15710.46    16312.23    144.85 o 
  -5   1   1     3255.51     3730.94     37.01 o 
  -4   1   1     2360.16     2344.50     24.36 o 
  -3   1   1     8618.14     8835.46     86.20 o 
  -2   1   1    28432.71    27233.48    215.25 o 
  -1   1   1    13749.31    13838.00    183.48 o 
   0   1   1    42181.79    39288.73   1276.35 o 
   1   1   1    11461.33    11387.15    104.32 o 
   2   1   1      202.61      254.22      4.95 o 
   3   1   1     1943.27     2082.41     21.00 o 
   4   1   1   106410.24   103298.42   2098.67 o 
   5   1   1      769.27      831.85     11.58 o 
   6   1   1     6687.36     6087.77     57.98 o 
   7   1   1      108.13      112.61      6.40 o 
   8   1   1     4256.95     4348.47     49.92 o 
   9   1   1     2004.87     1964.15     25.31 o 
  10   1   1    15013.93    14803.02    136.38 o 
  11   1   1      319.17      356.19     11.63 o 
  12   1   1     2358.87     2507.04     47.27 o 
  13   1   1     1039.51     1060.45     51.75 o 
 -13   2   1     7210.05     7365.76    108.97 o 
 -12   2   1     1325.86     1380.41     24.17 o 
 -11   2   1     1356.18     1421.16     23.54 o 
 -10   2   1     6198.20     6171.61     61.61 o 
  -9   2   1    11626.84    11901.31    100.70 o 
  -8   2   1       75.18       78.91      6.26 o 
  -7   2   1    24179.65    24814.12    217.72 o 
  -6   2   1      753.08      929.57     25.16 o 
  -5   2   1      448.91      509.81      9.82 o 
  -4   2   1    15835.24    16722.58    160.11 o 
  -3   2   1    26275.42    27296.68    323.82 o 
  -2   2   1    10651.45    11399.83    107.81 o 
  -1   2   1    46551.43    43831.57    839.14 o 
   0   2   1    31148.39    31502.13    567.13 o 
   1   2   1     7942.82     8045.96    103.14 o 
   2   2   1     5522.26     5682.69     56.38 o 
   3   2   1    19677.88    20992.45    182.85 o 
   4   2   1       31.41       44.08      3.91 o 
   5   2   1    18750.58    18630.13    163.53 o 
   6   2   1      706.83      677.67     10.72 o 
   7   2   1     4352.25     4206.18     42.82 o 
   8   2   1     4771.28     4830.92     49.16 o 
   9   2   1    12194.43    12016.70    111.43 o 
  10   2   1      501.81      566.29     12.36 o 
  11   2   1     4799.69     4890.67     57.88 o 
  12   2   1     1299.30     1399.33     41.43 o 
  13   2   1       29.85       73.49     21.08 o 
 -13   3   1        3.20       62.03     11.09 o 
 -12   3   1     3571.09     3630.78     46.90 o 
 -11   3   1     4618.32     4708.75     57.07 o 
 -10   3   1      234.27      252.18      9.36 o 
  -9   3   1     5505.80     5539.71     55.50 o 
  -8   3   1    10973.86    11213.09     94.47 o 
  -7   3   1     1599.86     1667.23     22.40 o 
  -6   3   1     2981.01     3436.83     39.94 o 
  -5   3   1    12846.28    13400.37    146.14 o 
  -4   3   1     2809.40     2998.48     32.35 o 
  -3   3   1     5997.66     5809.17     49.61 o 
  -2   3   1     7857.28     7956.38     87.59 o 
  -1   3   1      187.06      284.08      4.85 o 
   0   3   1    28533.19    29484.59    450.62 o 
   1   3   1    29685.55    29264.88    513.97 o 
   2   3   1       49.00      144.24      3.78 o 
   3   3   1    11701.05    11683.98    103.62 o 
   4   3   1    16899.15    17240.38    151.39 o 
   5   3   1      285.14      284.91      6.16 o 
   6   3   1     8883.89     8805.55     81.12 o 
   7   3   1    26954.20    26934.15    235.50 o 
   8   3   1     1772.62     1812.02     22.86 o 
   9   3   1     1342.90     1420.98     20.10 o 
  10   3   1     7989.37     8034.78     86.16 o 
  11   3   1     1746.09     1819.38     31.98 o 
  12   3   1      157.61      208.98     28.14 o 
  13   3   1     3038.35     3108.51    101.74 o 
 -13   4   1     1110.55     1155.96     23.35 o 
 -12   4   1     2846.38     2866.58     39.94 o 
 -11   4   1       73.19      104.10      8.61 o 
 -10   4   1    14133.11    14322.96    142.91 o 
  -9   4   1     1088.30     1120.10     19.44 o 
  -8   4   1     2058.27     1977.82     24.15 o 
  -7   4   1       75.33      119.26      7.55 o 
  -6   4   1    22865.85    22962.52    255.97 o 
  -5   4   1     1702.63     1746.82     18.07 o 
  -4   4   1    20915.46    20961.71    168.99 o 
  -3   4   1      698.20      774.44     14.96 o 
  -2   4   1      438.57      600.17     13.81 o 
  -1   4   1    21975.60    22144.36    192.25 o 
   0   4   1     7675.29     8045.60     79.13 o 
   1   4   1       29.60       63.62      3.60 o 
   2   4   1    29979.24    29067.76    433.76 o 
   3   4   1     4929.77     4876.47     45.87 o 
   4   4   1     4737.00     4746.71     45.40 o 
   5   4   1     3175.42     3172.10     32.54 o 
   6   4   1    23857.46    24078.70    210.81 o 
   7   4   1       44.85       89.03      5.67 o 
   8   4   1    13273.82    13352.49    121.80 o 
   9   4   1     2845.87     2916.54     37.10 o 
  10   4   1        2.65       28.43      7.69 o 
  11   4   1     1415.15     1463.07     28.34 o 
  12   4   1     2966.56     3053.96     59.52 o 
  13   4   1      102.84      152.43     16.16 o 
 -13   5   1      368.53      420.18     14.29 o 
 -12   5   1       21.29       73.68      8.00 o 
 -11   5   1     7128.08     7108.76     79.06 o 
 -10   5   1       47.36       90.61      7.15 o 
  -9   5   1    14018.88    13930.04    173.36 o 
  -8   5   1      390.43      391.70     10.60 o 
  -7   5   1     1844.72     1796.75     21.87 o 
  -6   5   1      781.29      830.32     13.11 o 
  -5   5   1    50046.62    50922.77    412.32 o 
  -4   5   1       23.55       45.12      3.90 o 
  -3   5   1     5649.03     5482.46     50.80 o 
  -2   5   1     2725.24     2979.93     27.17 o 
  -1   5   1     2359.88     2308.89     22.81 o 
   0   5   1     2519.89     2845.46     28.14 o 
   1   5   1    31288.75    31605.30    334.18 o 
   2   5   1     5752.48     5858.80     61.35 o 
   3   5   1    32104.15    32101.39    277.89 o 
   4   5   1       24.37       57.89      4.83 o 
   5   5   1     5642.57     5620.88     53.90 o 
   6   5   1     1602.93     1509.71     18.86 o 
   7   5   1    21436.86    21558.78    190.59 o 
   8   5   1      586.23      582.78     12.56 o 
   9   5   1     3184.93     3126.26     39.39 o 
  10   5   1      306.12      310.82     12.08 o 
  11   5   1       16.66       92.18     15.23 o 
  12   5   1      882.52      963.18     32.71 o 
 -12   6   1     5680.56     5878.63     69.70 o 
 -11   6   1      253.46      299.53     11.16 o 
 -10   6   1     5723.35     5585.60     64.35 o 
  -9   6   1       93.45      120.81      6.99 o 
  -8   6   1       19.40       52.01      5.44 o 
  -7   6   1      163.66      204.08      7.64 o 
  -6   6   1     2034.40     1987.58     23.22 o 
  -5   6   1      133.48      109.60      5.81 o 
  -4   6   1    35837.93    36040.98    305.68 o 
  -3   6   1        2.13       27.79      3.57 o 
  -2   6   1     9100.75     9364.92     77.64 o 
  -1   6   1     1199.88     1055.92     13.26 o 
   0   6   1    34389.28    35571.39    455.42 o 
   1   6   1     1008.81     1081.49     15.38 o 
   2   6   1    54909.79    54562.01    752.26 o 
   3   6   1     1263.38     1405.36     17.85 o 
   4   6   1     1932.11     2068.63     23.24 o 
   5   6   1      270.71      276.81     10.40 o 
   6   6   1    19910.38    19958.37    176.65 o 
   7   6   1      220.19      228.06      7.85 o 
   8   6   1    16722.76    16246.96    160.78 o 
   9   6   1     1027.59     1000.19     21.72 o 
  10   6   1      177.70      193.29     10.70 o 
  11   6   1      152.30      188.93     13.26 o 
  12   6   1     7534.67     7492.66     94.63 o 
 -12   7   1     1586.43     1642.85     28.86 o 
 -11   7   1     6761.49     6714.99     79.72 o 
 -10   7   1      218.23      232.90     10.12 o 
  -9   7   1     3479.59     3497.32     44.22 o 
  -8   7   1     1347.19     1360.42     22.46 o 
  -7   7   1     1776.91     1707.83     25.17 o 
  -6   7   1     2359.84     2386.19     31.02 o 
  -5   7   1     7133.43     7325.74     76.00 o 
  -4   7   1     3555.78     3620.79     36.79 o 
  -3   7   1    15989.03    15671.13    200.32 o 
  -2   7   1    14470.10    14843.82    132.16 o 
  -1   7   1      123.38      147.32      8.66 o 
   0   7   1     2247.56     2049.89     20.36 o 
   1   7   1    40548.20    40734.72    408.34 o 
   2   7   1     4410.29     4521.74     44.66 o 
   3   7   1    13300.69    13757.79    123.24 o 
   4   7   1      616.67      510.97     12.70 o 
   5   7   1     2590.53     2794.20     30.44 o 
   6   7   1      338.16      359.09     10.57 o 
   7   7   1    18685.57    18009.44    176.63 o 
   8   7   1      985.39     1026.11     21.97 o 
   9   7   1     3786.66     3754.48     53.42 o 
  10   7   1     2478.41     2432.21     39.98 o 
  11   7   1     1906.52     1908.45     34.26 o 
  12   7   1      443.69      495.84     16.97 o 
 -12   8   1     1759.42     1695.37     29.99 o 
 -11   8   1      659.76      659.07     16.94 o 
 -10   8   1     8204.16     8060.75     88.41 o 
  -9   8   1     1082.93     1105.03     20.85 o 
  -8   8   1       10.87       43.30      6.05 o 
  -7   8   1    10284.75    10108.94    103.87 o 
  -6   8   1     4461.68     4291.15     49.68 o 
  -5   8   1     2425.86     2359.12     30.80 o 
  -4   8   1     8509.75     8638.08    107.23 o 
  -3   8   1    11318.03    11787.18    121.07 o 
  -2   8   1     1298.72     1271.97     16.31 o 
  -1   8   1    19209.68    18687.83    180.94 o 
   0   8   1     5612.11     5383.98     47.12 o 
   1   8   1       66.63      105.43      5.72 o 
   2   8   1    10061.77     9938.06    130.77 o 
   3   8   1     9431.52     9305.37    108.72 o 
   4   8   1     1205.44     1277.98     17.10 o 
   5   8   1     1877.87     1759.46     24.58 o 
   6   8   1     2753.03     2686.97     39.61 o 
   7   8   1      513.22      551.34     15.34 o 
   8   8   1    13394.24    13363.53    153.61 o 
   9   8   1      573.48      560.87     18.63 o 
  10   8   1       13.72       58.40      7.21 o 
  11   8   1     4032.60     3936.79     57.18 o 
  12   8   1     2335.28     2359.59     45.19 o 
 -11   9   1     2668.10     2600.70     38.92 o 
 -10   9   1       19.14       59.14      7.76 o 
  -9   9   1     3265.86     3167.15     42.36 o 
  -8   9   1     5911.19     5783.63     66.01 o 
  -7   9   1     2896.48     2913.36     38.30 o 
  -6   9   1    12660.56    12305.67    123.80 o 
  -5   9   1     6796.90     6583.01     70.89 o 
  -4   9   1     2577.51     2680.84     33.99 o 
  -3   9   1       37.67       63.54      5.69 o 
  -2   9   1    15957.82    16346.23    146.12 o 
  -1   9   1       32.71       48.22      4.08 o 
   0   9   1    15548.80    15720.30    157.91 o 
   1   9   1     4334.91     4399.75     43.17 o 
   2   9   1       20.55       64.99      5.48 o 
   3   9   1     5235.96     5305.88     48.45 o 
   4   9   1    27179.77    26199.81    299.38 o 
   5   9   1      397.37      409.54     20.65 o 
   6   9   1     5636.75     5641.10     62.94 o 
   7   9   1     6134.48     6035.90     67.40 o 
   8   9   1     2411.93     2422.26     34.22 o 
   9   9   1      584.62      578.17     14.97 o 
  10   9   1     6345.89     6174.48     71.75 o 
  11   9   1      742.86      747.21     22.12 o 
 -11  10   1      963.78      971.40     21.69 o 
 -10  10   1        6.07       71.31     14.60 o 
  -9  10   1     1108.11     1051.22     21.17 o 
  -8  10   1        2.35       49.71      7.23 o 
  -7  10   1    20947.51    20981.28    236.97 o 
  -6  10   1      156.50      174.39      8.72 o 
  -5  10   1      992.33      969.44     18.14 o 
  -4  10   1     1987.11     2052.76     33.04 o 
  -3  10   1     9983.91    10448.72    129.31 o 
  -2  10   1      880.00      972.39     18.64 o 
  -1  10   1    12025.10    12114.71    110.88 o 
   0  10   1      292.74      349.89      8.33 o 
   1  10   1     5528.67     5258.80     47.90 o 
   2  10   1     5191.42     5313.54     66.64 o 
   3  10   1     9334.91     9349.98     80.36 o 
   4  10   1      603.65      598.66     13.02 o 
   5  10   1    24340.77    23698.68    327.43 o 
   6  10   1     1668.66     1594.93     25.21 o 
   7  10   1      111.06      136.20      8.29 o 
   8  10   1     1693.27     1648.82     27.02 o 
   9  10   1     5876.35     5594.72     66.02 o 
  10  10   1       67.38       68.95      9.10 o 
  11  10   1     4155.15     4194.21     61.40 o 
 -10  11   1      166.34      194.62     10.67 o 
  -9  11   1      270.40      297.22     12.10 o 
  -8  11   1    11960.67    11551.41    120.73 o 
  -7  11   1      538.76      553.72     14.81 o 
  -6  11   1     9485.93     9326.16     98.69 o 
  -5  11   1      140.74      154.99      9.31 o 
  -4  11   1     2935.85     2833.28     42.64 o 
  -3  11   1       36.60       76.89      7.93 o 
  -2  11   1    23332.76    23572.24    260.44 o 
  -1  11   1      823.43      779.64     13.52 o 
   0  11   1     3428.95     3488.51     38.16 o 
   1  11   1        9.85       45.88      5.21 o 
   2  11   1     3974.33     4095.03     39.98 o 
   3  11   1     1275.71     1195.37     21.25 o 
   4  11   1    11173.27    11114.15    113.12 o 
   5  11   1     1306.91     1231.24     21.45 o 
   6  11   1     3327.65     3296.23     42.66 o 
   7  11   1       82.85       91.36      8.49 o 
   8  11   1      394.46      416.06     12.99 o 
   9  11   1       28.92       66.68      8.58 o 
  10  11   1     5165.97     5137.31     70.76 o 
  -9  12   1     3111.39     3027.56     49.59 o 
  -8  12   1        8.33       42.80     11.80 o 
  -7  12   1     6205.54     6012.35     83.57 o 
  -6  12   1      124.94      128.65     10.00 o 
  -5  12   1     2021.40     2075.25     35.82 o 
  -4  12   1      362.90      475.02     15.15 o 
  -3  12   1     7499.00     7452.89     92.18 o 
  -2  12   1     1756.41     1848.99     31.79 o 
  -1  12   1    28577.54    28342.42    307.17 o 
   0  12   1      137.27      212.72      7.77 o 
   1  12   1      309.01      281.83      9.47 o 
   2  12   1     2496.45     2554.38     34.25 o 
   3  12   1     8149.87     8255.85     87.28 o 
   4  12   1     1492.19     1423.49     27.08 o 
   5  12   1     3954.38     4064.89     50.09 o 
   6  12   1     1222.85     1172.48     22.02 o 
   7  12   1      570.82      574.27     15.22 o 
   8  12   1     1891.65     1782.51     29.66 o 
   9  12   1     1821.14     1842.26     31.15 o 
  -9  13   1      974.97      973.12     25.32 o 
  -8  13   1     2833.08     2793.96     47.14 o 
  -7  13   1        3.44       26.74      9.94 o 
  -6  13   1     3006.18     2966.81     47.70 o 
  -5  13   1     2689.92     2748.27     44.47 o 
  -4  13   1      169.48      216.78     11.39 o 
  -3  13   1     4692.06     4763.14     65.03 o 
  -2  13   1    12849.67    12868.90    171.56 o 
  -1  13   1     1000.99     1094.28     23.35 o 
   0  13   1     8737.40     9034.64     96.78 o 
   1  13   1     4410.75     4576.17     54.17 o 
   2  13   1     2278.74     2245.88     36.59 o 
   3  13   1      971.40     1028.37     22.60 o 
   4  13   1     6864.38     7109.57    113.54 o 
   5  13   1      387.20      465.70     13.49 o 
   6  13   1     2497.66     2450.74     36.06 o 
   7  13   1     1818.72     1768.27     29.71 o 
   8  13   1      114.60      167.33     10.16 o 
   9  13   1     1001.14      962.28     21.78 o 
  -8  14   1     1219.66     1203.55     28.54 o 
  -7  14   1     3418.20     3349.57     53.77 o 
  -6  14   1     2774.58     2778.01     46.56 o 
  -5  14   1       41.70       76.28     10.61 o 
  -4  14   1     7884.53     8105.25    121.26 o 
  -3  14   1     1998.67     2017.64     35.86 o 
  -2  14   1       10.74       51.27      9.34 o 
  -1  14   1     4372.29     4439.00     69.79 o 
   0  14   1     2456.89     2558.39     47.40 o 
   1  14   1       24.06       41.84     11.41 o 
   2  14   1     6261.96     6298.63    123.79 o 
   3  14   1     1688.76     1750.92     32.32 o 
   4  14   1       48.62       57.62     11.73 o 
   5  14   1     3399.49     3465.75     48.87 o 
   6  14   1     2412.13     2385.15     36.20 o 
   7  14   1      219.80      239.98     11.64 o 
   8  14   1     1253.13     1248.61     25.25 o 
  -7  15   1       11.74       46.19     16.81 o 
  -6  15   1      682.53      749.08     22.04 o 
  -5  15   1     6747.98     6894.60     96.71 o 
  -4  15   1     1917.96     1958.27     36.80 o 
  -3  15   1     3931.96     4001.77     59.07 o 
  -2  15   1      396.32      423.92     15.85 o 
  -1  15   1      217.41      253.91     13.32 o 
   0  15   1        9.00       54.97     12.84 o 
   1  15   1     6531.83     6728.04    126.48 o 
   2  15   1      144.09      169.92     19.48 o 
   3  15   1     5539.91     5596.21     75.83 o 
   4  15   1      603.54      623.45     18.97 o 
   5  15   1      257.85      359.07     24.03 o 
   6  15   1      727.14      731.56     22.09 o 
   7  15   1     6283.14     6192.81     74.60 o 
  -5  16   1       28.34      117.78     14.12 o 
  -4  16   1     5789.30     5931.39     82.08 o 
  -3  16   1       41.77       76.03     10.78 o 
  -2  16   1      751.34      803.11     31.42 o 
  -1  16   1        6.51       46.70     29.35 o 
   0  16   1     2070.44     2189.83     57.89 o 
   1  16   1      279.80      319.49     22.66 o 
   2  16   1    11492.59    12102.83    208.15 o 
   3  16   1       31.34       81.07     12.01 o 
   4  16   1     1106.15     1163.37     47.18 o 
   5  16   1      428.24      453.88     24.03 o 
  -3  17   1     3675.34     3794.01     71.29 o 
  -2  17   1      120.51      157.56     18.02 o 
  -1  17   1      678.45      714.73     31.64 o 
   0  17   1       21.20       88.59     16.78 o 
   1  17   1     7192.07     7463.31    142.24 o 
   2  17   1       12.18      109.93     17.69 o 
   3  17   1     2157.19     2214.04     59.65 o 
 -12   0   2      657.14      669.70     37.30 o 
 -10   0   2    14156.63    14469.74    166.86 o 
  -8   0   2     2600.51     2813.33     37.20 o 
  -6   0   2       20.21       44.91      8.11 o 
  -4   0   2    33481.44    33438.11    346.53 o 
  -2   0   2    20198.86    20832.96    364.54 o 
   0   0   2    13789.32    13607.21    401.12 o 
   2   0   2      404.08      423.22     12.63 o 
   4   0   2     8555.84     8514.22    135.53 o 
   6   0   2    13386.46    14171.47    251.87 o 
   8   0   2    20932.56    21565.84    270.39 o 
  10   0   2    21302.53    21248.22    269.60 o 
  12   0   2      459.82      453.82     62.95 o 
 -13   1   2     3180.99     3435.30     61.13 o 
 -12   1   2      106.63      117.17     11.84 o 
 -11   1   2     2599.69     2724.39     33.14 o 
 -10   1   2     1151.27     1177.58     23.11 o 
  -9   1   2    16301.68    15817.49    120.64 o 
  -8   1   2     1115.62     1127.27     13.55 o 
  -7   1   2     5608.99     5737.00     46.83 o 
  -6   1   2     9015.52     8722.38     67.45 o 
  -5   1   2     8418.68     8574.05     65.65 o 
  -4   1   2    11095.19    11811.80     88.38 o 
  -3   1   2    41298.07    41691.25    364.18 o 
  -2   1   2     4477.46     4830.66     44.58 o 
  -1   1   2    11510.03    11493.90    179.01 o 
   0   1   2    17982.97    18460.70    237.66 o 
   1   1   2    26725.45    26538.01    655.91 o 
   2   1   2      151.90      177.85      3.44 o 
   3   1   2    35580.32    35975.25    314.98 o 
   4   1   2    11722.87    12483.58    110.80 o 
   5   1   2     3328.95     3304.50     33.37 o 
   6   1   2      307.32      339.32      7.94 o 
   7   1   2     1867.98     1863.81     24.64 o 
   8   1   2       18.90       58.78      6.03 o 
   9   1   2    19499.50    19104.21    188.48 o 
  10   1   2       27.48       77.60      7.70 o 
  11   1   2     2232.33     2251.66     37.21 o 
  12   1   2      547.06      637.35     21.26 o 
  13   1   2     3100.32     3131.68     95.45 o 
 -13   2   2     1614.37     1703.60     38.66 o 
 -12   2   2      436.31      481.37     15.93 o 
 -11   2   2      654.84      721.34     15.96 o 
 -10   2   2     5352.46     5442.28     55.61 o 
  -9   2   2      444.12      441.75     10.21 o 
  -8   2   2    23819.52    23247.44    172.57 o 
  -7   2   2     3176.15     3192.42     28.25 o 
  -6   2   2      331.17      340.72      7.48 o 
  -5   2   2    11717.29    12142.25     97.30 o 
  -4   2   2    24397.86    24323.17    193.17 o 
  -3   2   2       45.72       70.48      4.63 o 
  -2   2   2     3239.16     3050.97     30.79 o 
  -1   2   2     4748.70     4827.47     80.05 o 
   0   2   2     2636.71     2965.05     31.17 o 
   1   2   2    22729.36    22186.15    231.25 o 
   2   2   2     7224.88     6966.34     78.58 o 
   3   2   2      464.92      539.31      7.67 o 
   4   2   2    29057.62    29284.69    253.75 o 
   5   2   2    10332.39    10725.77     96.62 o 
   6   2   2      797.04      710.42     11.19 o 
   7   2   2     1993.82     2116.54     24.81 o 
   8   2   2    10800.51    11269.39    104.11 o 
   9   2   2        8.67       36.64      9.30 o 
  10   2   2     4548.79     4385.01     47.49 o 
  11   2   2     2049.77     2162.60     41.86 o 
  12   2   2      110.70      144.23     12.18 o 
  13   2   2     1854.44     1952.91     52.82 o 
 -13   3   2     1022.89     1108.15     30.15 o 
 -12   3   2     4634.49     4776.29     57.83 o 
 -11   3   2      133.54      176.31      8.97 o 
 -10   3   2     3955.21     4044.64     48.55 o 
  -9   3   2    10058.56     9972.16     92.49 o 
  -8   3   2     7842.97     7745.19     72.81 o 
  -7   3   2     1910.91     1977.43     19.22 o 
  -6   3   2    13984.22    14008.69    123.02 o 
  -5   3   2    11457.87    12295.71    127.81 o 
  -4   3   2      934.75      992.13     12.75 o 
  -3   3   2     3073.21     3259.74     45.79 o 
  -2   3   2      571.14      632.18     29.58 o 
  -1   3   2     2879.48     2789.38     48.78 o 
   0   3   2    36788.53    38074.13    386.04 o 
   1   3   2     2038.28     2289.33     23.53 o 
   2   3   2    37473.64    38051.64    419.00 o 
   3   3   2    26480.39    26384.80    249.30 o 
   4   3   2     7146.44     7374.74     67.70 o 
   5   3   2     2780.45     2853.50     29.72 o 
   6   3   2    32908.63    33276.18    288.44 o 
   7   3   2     5631.42     5591.33     54.94 o 
   8   3   2     1400.07     1374.00     19.00 o 
   9   3   2     5072.93     5052.70     52.26 o 
  10   3   2     4588.57     4620.21     54.18 o 
  11   3   2      684.22      742.68     22.05 o 
  12   3   2     4991.10     5059.13    101.19 o 
  13   3   2     1365.65     1435.92     44.74 o 
 -13   4   2     3612.05     3798.29     50.28 o 
 -12   4   2      192.74      260.00     11.40 o 
 -11   4   2    10304.74    10291.90    107.82 o 
 -10   4   2      648.33      681.56     15.44 o 
  -9   4   2      147.26      164.10      7.66 o 
  -8   4   2     2094.56     2093.22     28.39 o 
  -7   4   2    15195.56    14655.01    129.29 o 
  -6   4   2      248.60      310.71      6.92 o 
  -5   4   2    17872.97    18413.37    159.05 o 
  -4   4   2    10382.36    10872.00     96.14 o 
  -3   4   2      183.93      250.60      7.07 o 
  -2   4   2     9821.43    10368.01    104.52 o 
  -1   4   2    38867.57    39446.99    346.61 o 
   0   4   2      397.32      483.82     10.99 o 
   1   4   2    22092.27    21654.68    221.71 o 
   2   4   2     3166.92     3163.14     31.12 o 
   3   4   2      186.37      264.36      7.79 o 
   4   4   2    11207.38    11542.79    103.41 o 
   5   4   2    28672.73    28995.18    251.99 o 
   6   4   2       76.42      113.32      4.91 o 
   7   4   2    18591.68    18516.43    164.71 o 
   8   4   2     4111.23     4070.95     42.95 o 
   9   4   2     1912.17     1888.42     27.07 o 
  10   4   2     2667.48     2789.03     41.54 o 
  11   4   2     5092.18     5181.68    101.21 o 
  12   4   2       14.47       61.32     13.98 o 
  13   4   2     1455.48     1462.25     46.11 o 
 -13   5   2        0.83       76.52     10.50 o 
 -12   5   2     8751.82     8933.38    107.76 o 
 -11   5   2       34.63       78.35      7.90 o 
 -10   5   2     3650.29     3654.74     60.50 o 
  -9   5   2      244.84      277.75      9.71 o 
  -8   5   2     7280.32     7068.88     75.19 o 
  -7   5   2      313.01      357.25      9.81 o 
  -6   5   2    14289.35    13947.12    123.09 o 
  -5   5   2       59.64      104.34      6.98 o 
  -4   5   2     9385.84     9265.76     91.49 o 
  -3   5   2     1607.77     1528.69     37.22 o 
  -2   5   2     9889.38     9622.50     80.72 o 
  -1   5   2      124.78      164.05      6.97 o 
   0   5   2    39689.91    39189.58    482.22 o 
   1   5   2     5336.41     5466.48     62.52 o 
   2   5   2       67.72      198.20      7.24 o 
   3   5   2       43.56       40.28      4.83 o 
   4   5   2     6260.81     6148.73     58.07 o 
   5   5   2      653.78      636.08     10.46 o 
   6   5   2    18834.52    18940.48    167.90 o 
   7   5   2     1261.01     1216.96     17.10 o 
   8   5   2     2313.14     2368.77     31.11 o 
   9   5   2      401.69      410.95     11.09 o 
  10   5   2     4459.60     4512.61     71.67 o 
  11   5   2      282.33      323.61     23.13 o 
  12   5   2     4302.20     4398.36     93.42 o 
 -12   6   2        0.86       43.70      8.73 o 
 -11   6   2     4219.49     4145.29     52.27 o 
 -10   6   2      263.09      284.22     10.55 o 
  -9   6   2      279.09      311.43     10.49 o 
  -8   6   2      720.71      753.76     15.33 o 
  -7   6   2     6409.39     6294.66     68.21 o 
  -6   6   2      396.91      410.41     10.22 o 
  -5   6   2    21669.97    21468.29    204.39 o 
  -4   6   2      275.01      320.41     11.01 o 
  -3   6   2        1.82       64.03      7.89 o 
  -2   6   2        3.57       16.43      2.73 o 
  -1   6   2    30577.66    30360.93    340.48 o 
   0   6   2     6137.78     6413.50     64.16 o 
   1   6   2    25366.26    25676.31    223.57 o 
   2   6   2      471.80      559.78      9.32 o 
   3   6   2     1130.84     1121.47     14.81 o 
   4   6   2     7724.46     7694.11     71.76 o 
   5   6   2    10630.23    10560.14     96.71 o 
   6   6   2       66.60      119.24     10.11 o 
   7   6   2    15189.22    15121.67    149.46 o 
   8   6   2      722.50      765.17     15.11 o 
   9   6   2        1.48       25.91      9.06 o 
  10   6   2      937.49      898.88     24.52 o 
  11   6   2     9280.60     9169.23    130.82 o 
  12   6   2        0.89       77.01     15.03 o 
 -12   7   2     5333.44     5267.70     64.69 o 
 -11   7   2       28.90       57.85      8.22 o 
 -10   7   2     1589.01     1510.80     25.60 o 
  -9   7   2      511.83      511.35     13.54 o 
  -8   7   2     4503.04     4445.79     52.30 o 
  -7   7   2     9616.86     9284.63     95.77 o 
  -6   7   2    14461.44    13991.27    137.65 o 
  -5   7   2     1069.42     1014.18     16.94 o 
  -4   7   2      819.85      926.18     18.01 o 
  -3   7   2    16454.04    16863.25    193.44 o 
  -2   7   2     1408.89     1229.03     17.37 o 
  -1   7   2     2754.89     2785.43     31.13 o 
   0   7   2    24130.81    24669.94    218.30 o 
   1   7   2     8798.04     9006.82     82.67 o 
   2   7   2     9604.76     9397.21     86.32 o 
   3   7   2    15422.78    15559.58    166.33 o 
   4   7   2     6016.22     5676.94     55.20 o 
   5   7   2      264.75      305.25      7.53 o 
   6   7   2    16646.42    16485.86    161.80 o 
   7   7   2      879.45      956.62     16.86 o 
   8   7   2     3505.26     3547.23     56.37 o 
   9   7   2      628.76      607.51     16.72 o 
  10   7   2     1517.10     1571.74     35.00 o 
  11   7   2      802.94      856.56     25.61 o 
  12   7   2     9421.66     9118.26    268.20 o 
 -12   8   2       57.41      103.21     13.27 o 
 -11   8   2     3594.51     3465.01     52.83 o 
 -10   8   2     1482.81     1490.49     25.98 o 
  -9   8   2      615.17      623.18     15.30 o 
  -8   8   2     5963.90     5747.82     65.18 o 
  -7   8   2    10297.82     9970.15    102.82 o 
  -6   8   2     1454.13     1438.84     22.59 o 
  -5   8   2    14445.26    13962.55    157.13 o 
  -4   8   2    11279.35    11085.78    126.47 o 
  -3   8   2     1726.82     1730.23     22.24 o 
  -2   8   2    22764.61    23410.57    205.64 o 
  -1   8   2     9291.02     9807.19     87.56 o 
   0   8   2      114.29      161.34      5.69 o 
   1   8   2    12007.65    12002.51    108.78 o 
   2   8   2    19129.41    19089.25    169.08 o 
   3   8   2       89.19      119.46      5.15 o 
   4   8   2     4117.83     4123.77     42.63 o 
   5   8   2    21416.31    20554.75    182.61 o 
   6   8   2      157.53      207.39      7.75 o 
   7   8   2     3787.64     3795.10     52.32 o 
   8   8   2     3317.75     3224.72     47.10 o 
   9   8   2      559.37      582.49     16.80 o 
  10   8   2     4053.08     3963.20     66.95 o 
  11   8   2     1878.23     1885.76     41.11 o 
 -11   9   2     2205.55     2151.80     39.51 o 
 -10   9   2     1793.27     1706.82     28.71 o 
  -9   9   2     5381.20     5176.27     61.62 o 
  -8   9   2     1838.80     1799.37     28.20 o 
  -7   9   2      677.27      711.89     15.75 o 
  -6   9   2     6496.68     6241.73     78.87 o 
  -5   9   2      705.34      719.44     21.30 o 
  -4   9   2      205.88      264.30      9.95 o 
  -3   9   2    18025.88    18813.28    206.73 o 
  -2   9   2      116.61      132.76      5.99 o 
  -1   9   2     6660.59     6483.90     56.33 o 
   0   9   2     6847.14     7081.75     72.12 o 
   1   9   2     2078.66     2239.92     28.10 o 
   2   9   2     6736.06     6660.11     64.62 o 
   3   9   2    13626.06    13544.13    152.63 o 
   4   9   2     2802.08     2695.07     30.86 o 
   5   9   2     7914.01     7653.25     81.11 o 
   6   9   2     8395.00     8160.94     98.29 o 
   7   9   2     4306.81     4120.88     56.68 o 
   8   9   2        9.88       42.85     14.11 o 
   9   9   2    12590.36    12200.16    166.93 o 
  10   9   2      525.04      533.63     20.12 o 
  11   9   2      225.01      231.79     12.05 o 
 -11  10   2       89.93      143.19     18.41 o 
 -10  10   2     7560.64     7330.15     95.69 o 
  -9  10   2      535.31      560.35     17.62 o 
  -8  10   2     5731.39     5490.32     73.84 o 
  -7  10   2        9.80       47.62     10.03 o 
  -6  10   2      366.94      342.77     12.82 o 
  -5  10   2       90.58      110.77      9.92 o 
  -4  10   2     6158.81     6239.45     78.17 o 
  -3  10   2       13.18       36.92      6.32 o 
  -2  10   2    13023.25    13205.77    149.31 o 
  -1  10   2       17.94       58.60      4.48 o 
   0  10   2       56.24       87.88      5.42 o 
   1  10   2      961.86      983.67     17.59 o 
   2  10   2     9809.95     9991.70     85.26 o 
   3  10   2      804.86      811.24     15.35 o 
   4  10   2    18689.56    18219.07    179.06 o 
   5  10   2      207.88      248.31     13.24 o 
   6  10   2        9.56       62.31     11.61 o 
   7  10   2     2385.54     2256.89     37.25 o 
   8  10   2    13690.50    13340.22    176.77 o 
   9  10   2        0.76       64.78     23.06 o 
  10  10   2     3766.54     3710.30     64.92 o 
  11  10   2     1423.23     1383.87     29.63 o 
 -10  11   2      969.95      975.46     24.98 o 
  -9  11   2     9860.47     9424.88    117.48 o 
  -8  11   2        9.90       64.29      9.81 o 
  -7  11   2     4645.80     4565.79     64.06 o 
  -6  11   2     1803.59     1828.83     33.01 o 
  -5  11   2     4491.50     4293.86     59.52 o 
  -4  11   2      228.75      250.77     11.05 o 
  -3  11   2    22404.46    22542.24    247.66 o 
  -2  11   2      326.09      326.02     14.29 o 
  -1  11   2     3969.23     3998.87     47.47 o 
   0  11   2      231.96      257.45      6.94 o 
   1  11   2     8981.65     9134.66     79.03 o 
   2  11   2      987.78     1018.69     15.12 o 
   3  11   2    23621.76    23825.78    207.40 o 
   4  11   2      181.35      205.87      8.55 o 
   5  11   2      997.62     1045.38     19.45 o 
   6  11   2      403.66      434.00     12.47 o 
   7  11   2     3552.81     3613.47     46.40 o 
   8  11   2      664.81      705.95     16.86 o 
   9  11   2     6995.63     6825.14     87.41 o 
  10  11   2        4.32       61.52      9.42 o 
  -9  12   2      243.91      249.17     13.60 o 
  -8  12   2     7056.74     6728.06     89.26 o 
  -7  12   2     1648.19     1621.06     31.91 o 
  -6  12   2      186.87      218.18     17.12 o 
  -5  12   2      139.68      181.37     10.77 o 
  -4  12   2    15182.95    15038.90    172.13 o 
  -3  12   2       12.79       40.62      9.43 o 
  -2  12   2    13592.26    13871.57    158.75 o 
  -1  12   2       10.11       57.48      7.48 o 
   0  12   2      205.82      237.91      9.08 o 
   1  12   2     3010.97     3098.30     32.57 o 
   2  12   2    15296.96    15511.92    142.95 o 
   3  12   2       49.72       91.02      7.33 o 
   4  12   2     5096.50     5249.45     60.43 o 
   5  12   2     1868.52     1927.71     29.32 o 
   6  12   2      383.57      399.33     18.73 o 
   7  12   2      283.04      317.97     11.49 o 
   8  12   2     3597.55     3541.78     47.27 o 
   9  12   2       51.87      105.55     10.55 o 
  -9  13   2     3113.66     3170.64     52.61 o 
  -8  13   2       40.92       88.49     13.09 o 
  -7  13   2     1370.89     1331.45     29.18 o 
  -6  13   2     3401.71     3320.83     51.87 o 
  -5  13   2     2099.01     2079.04     37.07 o 
  -4  13   2     3359.87     3503.90     52.34 o 
  -3  13   2     6923.79     6997.13     89.05 o 
  -2  13   2     1908.98     1968.82     34.30 o 
  -1  13   2     1164.51     1279.49     27.00 o 
   0  13   2     7153.21     7462.44     99.85 o 
   1  13   2     1173.07     1160.32     21.42 o 
   2  13   2       94.40      130.67      8.28 o 
   3  13   2     8420.25     8483.07    111.51 o 
   4  13   2      747.80      843.57     17.99 o 
   5  13   2      985.97     1027.17     20.44 o 
   6  13   2     2682.80     2653.26     37.99 o 
   7  13   2     1099.69     1135.94     22.81 o 
   8  13   2     1134.26     1110.65     25.52 o 
  -8  14   2     3773.49     3695.12     58.68 o 
  -7  14   2     1586.71     1534.26     32.66 o 
  -6  14   2       48.19       68.11      9.66 o 
  -5  14   2     9820.04     9854.24    121.81 o 
  -4  14   2     3394.77     3381.86     52.16 o 
  -3  14   2      707.61      737.53     20.13 o 
  -2  14   2     2949.34     3072.49     47.77 o 
  -1  14   2    17120.33    17405.72    197.55 o 
   0  14   2       90.75      125.84     11.15 o 
   1  14   2     6159.17     6267.80    116.80 o 
   2  14   2     3124.32     3235.74     56.96 o 
   3  14   2     2009.31     2008.29     30.41 o 
   4  14   2     4427.38     4483.56     55.16 o 
   5  14   2     2287.47     2305.43     34.64 o 
   6  14   2       23.81       97.58      8.95 o 
   7  14   2     2858.51     2869.68     41.81 o 
   8  14   2     2454.07     2446.66     42.21 o 
  -7  15   2      154.32      192.11     17.07 o 
  -6  15   2     3960.50     3886.87     61.26 o 
  -5  15   2      865.26      890.16     27.95 o 
  -4  15   2     2449.93     2466.95     46.05 o 
  -3  15   2     1920.32     1936.28     36.09 o 
  -2  15   2     1749.63     1778.58     34.08 o 
  -1  15   2      370.62      407.94     16.08 o 
   0  15   2     9342.24     9532.66    182.96 o 
   1  15   2      853.75      850.78     32.54 o 
   2  15   2     1392.08     1505.89     44.59 o 
   3  15   2     1527.98     1562.80     36.32 o 
   4  15   2      852.68      869.87     19.50 o 
   5  15   2      170.37      217.38     12.35 o 
   6  15   2     7553.42     7671.04     87.49 o 
  -5  16   2     1937.91     1974.31     38.92 o 
  -4  16   2        2.04       54.36     13.87 o 
  -3  16   2        2.59       87.09     16.15 o 
  -2  16   2      269.42      359.08     17.73 o 
  -1  16   2     1674.02     1692.43     49.03 o 
   0  16   2       55.00       84.78     14.70 o 
   1  16   2     8689.01     9279.40    166.74 o 
   2  16   2       12.14       51.94     17.60 o 
   3  16   2      533.48      636.89     28.93 o 
   4  16   2        0.96       58.74     14.45 o 
   5  16   2     8286.61     8497.65    131.26 o 
  -3  17   2      585.56      639.46     37.37 o 
  -2  17   2     1074.56     1072.00     50.87 o 
  -1  17   2        1.52       37.82     18.98 o 
   0  17   2     6224.20     6414.21    126.08 o 
   1  17   2       52.69      135.62     34.70 o 
   2  17   2     2719.61     2850.99     93.19 o 
   3  17   2      559.14      665.94     31.12 o 
 -13   0   3      963.33      981.33     48.66 o 
 -11   0   3     4234.60     4316.78     84.17 o 
  -9   0   3    13802.45    13477.23    175.25 o 
  -7   0   3     5136.28     5196.67     74.97 o 
  -5   0   3    35026.07    36038.04    440.38 o 
  -3   0   3    17679.30    18111.04    224.28 o 
  -1   0   3     6252.23     6323.68     97.75 o 
   1   0   3    10128.36     9744.03    129.29 o 
   3   0   3    10698.06    10545.56    134.13 o 
   5   0   3     2018.40     2274.67     36.40 o 
   7   0   3    11007.73    11430.91    147.81 o 
   9   0   3    12787.48    12338.24    198.85 o 
  11   0   3      259.69      230.91     16.10 o 
  13   0   3    13543.97    13421.77    311.73 o 
 -13   1   3      305.66      331.98     20.59 o 
 -12   1   3     1703.40     1839.23     38.98 o 
 -11   1   3        0.80       50.02     11.74 o 
 -10   1   3    14039.13    14000.96    126.88 o 
  -9   1   3       73.94      101.85      5.38 o 
  -8   1   3     2287.14     2159.95     23.56 o 
  -7   1   3     1254.98     1355.14     17.93 o 
  -6   1   3    12551.79    12866.19    115.68 o 
  -5   1   3     9141.26     9212.65     83.89 o 
  -4   1   3    37859.28    37470.71    323.76 o 
  -3   1   3      473.18      428.45      7.51 o 
  -2   1   3      195.99      160.33      9.42 o 
  -1   1   3    47218.05    47893.77    858.59 o 
   0   1   3    17309.73    17462.52    168.09 o 
   1   1   3     4069.71     4212.72     52.95 o 
   2   1   3    27746.93    28022.57    337.12 o 
   3   1   3     3717.62     3858.46     37.07 o 
   4   1   3      364.49      382.07     12.73 o 
   5   1   3     4072.30     4405.69     43.08 o 
   6   1   3     5896.05     6015.10     61.82 o 
   7   1   3      989.46      988.14     14.69 o 
   8   1   3    13558.38    14179.82    195.00 o 
   9   1   3     2028.19     2148.58     29.95 o 
  10   1   3     1980.62     2130.83     35.27 o 
  11   1   3      903.87      916.17     21.58 o 
  12   1   3     4362.65     4530.35     73.50 o 
  13   1   3      104.44      161.55     14.02 o 
 -13   2   3       69.35      105.97     14.93 o 
 -12   2   3     1312.57     1341.05     32.34 o 
 -11   2   3     5536.43     5682.79     74.44 o 
 -10   2   3      701.28      754.29     15.82 o 
  -9   2   3     6738.23     6739.01     65.50 o 
  -8   2   3     2273.97     2287.22     26.35 o 
  -7   2   3      109.15      141.90      7.81 o 
  -6   2   3     9350.81     9809.91     89.84 o 
  -5   2   3    17197.92    17610.14    155.38 o 
  -4   2   3      856.26      914.93     11.85 o 
  -3   2   3    23749.37    24386.65    234.22 o 
  -2   2   3    39347.82    38827.50    380.59 o 
  -1   2   3     2559.37     2743.10     51.49 o 
   0   2   3    12101.01    12733.47    164.65 o 
   1   2   3    25267.65    25037.13    258.10 o 
   2   2   3     7181.74     7068.10     73.76 o 
   3   2   3    58263.18    56985.10    641.89 o 
   4   2   3     4091.47     4257.46     41.16 o 
   5   2   3     4844.75     4970.99     48.04 o 
   6   2   3     9945.56    10232.74     93.66 o 
   7   2   3    31474.76    31821.39    277.15 o 
   8   2   3     1179.35     1246.07     17.89 o 
   9   2   3     1842.04     1775.65     26.14 o 
  10   2   3     7678.48     7806.61     96.26 o 
  11   2   3     1760.48     1783.26     37.45 o 
  12   2   3      798.61      814.91     24.36 o 
  13   2   3     2741.13     2863.10     98.32 o 
 -13   3   3     7144.04     7246.37    109.89 o 
 -12   3   3     2072.95     2162.79     37.87 o 
 -11   3   3      595.78      664.69     18.24 o 
 -10   3   3     9275.30     9381.98     97.77 o 
  -9   3   3     7774.72     7673.21     81.01 o 
  -8   3   3      314.42      336.31      8.50 o 
  -7   3   3    12561.60    12632.54    104.55 o 
  -6   3   3     4251.61     4347.11     43.15 o 
  -5   3   3       65.03      108.16      4.28 o 
  -4   3   3    20173.76    20018.06    191.89 o 
  -3   3   3     8442.73     8623.02     79.27 o 
  -2   3   3     2354.65     2435.66     25.00 o 
  -1   3   3    14743.66    14802.56    138.51 o 
   0   3   3     7099.10     7299.25     66.34 o 
   1   3   3     3707.18     3999.69     41.69 o 
   2   3   3    22905.40    22491.52    347.61 o 
   3   3   3     4368.94     4335.40     41.37 o 
   4   3   3     2877.04     2986.94     30.45 o 
   5   3   3    18511.10    18651.65    164.50 o 
   6   3   3     6840.78     6757.18     64.48 o 
   7   3   3      316.54      351.70      8.17 o 
   8   3   3    14771.35    14637.45    179.29 o 
   9   3   3     5777.09     5614.48     63.29 o 
  10   3   3       70.32      105.19      8.63 o 
  11   3   3     4163.45     4253.28     69.08 o 
  12   3   3     1804.19     1854.78     39.53 o 
  13   3   3      223.22      239.46     23.06 o 
 -13   4   3        4.54       33.47     20.76 o 
 -12   4   3     4349.39     4383.32     63.09 o 
 -11   4   3     1711.09     1800.47     32.98 o 
 -10   4   3       26.98       74.21      9.86 o 
  -9   4   3     1606.21     1624.62     24.81 o 
  -8   4   3    15410.39    15378.94    150.29 o 
  -7   4   3      412.16      451.44     10.28 o 
  -6   4   3    13578.59    13602.15    159.45 o 
  -5   4   3     6561.21     6838.10     70.36 o 
  -4   4   3     6588.06     6880.92     79.52 o 
  -3   4   3     3379.01     3411.57     42.49 o 
  -2   4   3     5360.28     5114.08     58.67 o 
  -1   4   3     1420.76     1531.73     19.03 o 
   0   4   3    38099.50    38472.09    333.07 o 
   1   4   3      757.26      736.67     10.32 o 
   2   4   3     3623.53     3761.19     44.94 o 
   3   4   3       17.37       47.70      3.30 o 
   4   4   3    47753.91    46444.43    399.65 o 
   5   4   3     2063.10     2145.70     24.23 o 
   6   4   3     5047.29     5057.68     50.07 o 
   7   4   3     2704.58     2817.60     31.47 o 
   8   4   3     2949.23     2941.64     34.84 o 
   9   4   3     3528.61     3535.31     43.65 o 
  10   4   3     7088.44     7179.74    103.55 o 
  11   4   3      101.13      134.87     11.39 o 
  12   4   3     1466.24     1509.04     45.68 o 
 -12   5   3       29.97       65.51      9.66 o 
 -11   5   3      840.44      845.20     23.75 o 
 -10   5   3       80.76      100.53     10.66 o 
  -9   5   3     3915.80     3937.12     54.69 o 
  -8   5   3     1216.57     1147.74     22.62 o 
  -7   5   3    25031.46    24541.92    266.09 o 
  -6   5   3      192.05      215.04      8.46 o 
  -5   5   3      759.67      726.04     15.27 o 
  -4   5   3     1949.14     1873.56     27.59 o 
  -3   5   3     7729.90     7230.44     83.17 o 
  -2   5   3     1089.41     1043.32     13.23 o 
  -1   5   3    64690.91    64709.23    563.45 o 
   0   5   3     5590.52     5832.37     54.65 o 
   1   5   3     2919.23     2944.10     34.86 o 
   2   5   3       94.26       63.58      6.21 o 
   3   5   3    45767.33    44920.80    442.14 o 
   4   5   3        7.92       32.75      6.27 o 
   5   5   3    23586.32    23141.60    203.02 o 
   6   5   3       15.05       54.63      8.79 o 
   7   5   3      105.07      151.93      5.88 o 
   8   5   3      361.21      417.16      9.79 o 
   9   5   3     5790.57     5668.80     71.81 o 
  10   5   3      133.39      174.84     11.32 o 
  11   5   3     7407.16     7512.81    138.99 o 
  12   5   3      442.30      473.93     25.94 o 
 -12   6   3     2356.40     2416.90     42.29 o 
 -11   6   3     1085.53     1064.42     24.78 o 
 -10   6   3      169.70      177.85     10.15 o 
  -9   6   3       52.20       65.64      7.57 o 
  -8   6   3    12497.67    12304.36    141.71 o 
  -7   6   3      508.94      494.79     13.78 o 
  -6   6   3    19750.94    19257.69    211.25 o 
  -5   6   3      724.75      802.96     16.73 o 
  -4   6   3     7100.63     7012.25     82.75 o 
  -3   6   3     2581.11     2796.72     37.64 o 
  -2   6   3    39016.79    38261.14    357.34 o 
  -1   6   3       79.68       92.00      5.04 o 
   0   6   3     9794.40    10368.51    114.98 o 
   1   6   3       62.47       64.24      6.43 o 
   2   6   3     5856.13     5949.16     77.90 o 
   3   6   3      482.23      589.25      9.93 o 
   4   6   3    11681.67    11788.19    112.85 o 
   5   6   3      553.40      471.28      9.67 o 
   6   6   3     5957.99     5611.93     57.53 o 
   7   6   3     1514.96     1453.52     19.78 o 
   8   6   3       37.00       77.36      7.43 o 
   9   6   3      378.31      380.41     14.38 o 
  10   6   3     8964.84     8909.95    126.14 o 
  11   6   3      340.64      338.78     21.73 o 
  12   6   3     5325.94     5411.20    110.34 o 
 -12   7   3      460.61      482.74     17.37 o 
 -11   7   3      181.41      194.10     11.57 o 
 -10   7   3      714.57      728.11     19.61 o 
  -9   7   3     3961.53     3900.56     55.74 o 
  -8   7   3      545.97      537.37     18.44 o 
  -7   7   3     8349.05     7980.00     96.49 o 
  -6   7   3       50.96       70.94      8.94 o 
  -5   7   3     3879.09     3997.03     52.74 o 
  -4   7   3    13310.95    12815.38    152.32 o 
  -3   7   3    10687.43    10135.06    104.22 o 
  -2   7   3       70.82       71.51      6.48 o 
  -1   7   3    34802.91    35870.29    310.99 o 
   0   7   3    15634.62    15559.14    138.44 o 
   1   7   3      160.38      199.01      6.65 o 
   2   7   3     3277.14     3541.72     36.68 o 
   3   7   3     5579.94     5954.52     84.03 o 
   4   7   3      368.85      365.08      8.17 o 
   5   7   3    13156.09    12603.23    114.93 o 
   6   7   3     2664.37     2712.06     30.94 o 
   7   7   3     1789.67     1743.36     25.08 o 
   8   7   3     4216.91     4187.59     49.53 o 
   9   7   3     5018.53     5062.33     90.51 o 
  10   7   3       13.52       73.58     10.39 o 
  11   7   3     6937.51     6951.96    132.66 o 
  12   7   3     1813.98     1812.31     67.75 o 
 -11   8   3     1816.47     1834.70     35.46 o 
 -10   8   3      385.25      437.67     15.51 o 
  -9   8   3     2341.47     2356.31     39.39 o 
  -8   8   3     4073.16     3998.92     56.50 o 
  -7   8   3       49.84       69.47      7.21 o 
  -6   8   3     5779.38     5372.01     69.03 o 
  -5   8   3     6144.19     6208.70     77.06 o 
  -4   8   3        9.92       41.43      7.12 o 
  -3   8   3    14548.22    14386.45    160.31 o 
  -2   8   3    17551.57    17503.33    141.46 o 
  -1   8   3     2649.85     2616.63     28.65 o 
   0   8   3    10096.26    10212.24    124.58 o 
   1   8   3    12995.64    12929.54    158.29 o 
   2   8   3     1834.42     2144.09     25.18 o 
   3   8   3     7937.16     7765.12     85.52 o 
   4   8   3    20567.08    20099.54    178.61 o 
   5   8   3     1206.83     1083.99     16.32 o 
   6   8   3     4751.30     4662.16     53.20 o 
   7   8   3     9187.26     8942.72     93.89 o 
   8   8   3     3034.33     2931.09     51.25 o 
   9   8   3     2677.15     2639.26     49.61 o 
  10   8   3     4850.06     4805.74     77.53 o 
  11   8   3      980.25      970.01     36.56 o 
 -11   9   3      375.85      402.93     16.35 o 
 -10   9   3    10098.45     9854.09    121.65 o 
  -9   9   3     2080.70     2075.77     36.87 o 
  -8   9   3       73.39      102.63      8.93 o 
  -7   9   3     1036.82     1081.81     23.37 o 
  -6   9   3    15153.03    14510.87    165.22 o 
  -5   9   3     1523.82     1463.06     28.96 o 
  -4   9   3     7614.15     7596.77     91.73 o 
  -3   9   3      596.55      624.61     15.34 o 
  -2   9   3       62.07       75.78      4.93 o 
  -1   9   3    12209.63    12559.41    103.67 o 
   0   9   3     1084.73     1169.54     16.62 o 
   1   9   3     2490.80     2403.51     30.36 o 
   2   9   3    19027.04    18984.02    223.52 o 
   3   9   3     4890.28     4774.32     49.00 o 
   4   9   3      821.19      817.39     13.90 o 
   5   9   3     8312.68     7893.02     83.63 o 
   6   9   3     5499.57     5162.10     58.77 o 
   7   9   3       15.02       63.20      7.82 o 
   8   9   3     8322.73     7933.71    113.77 o 
   9   9   3     3060.81     3055.28     54.99 o 
  10   9   3      961.45     1000.59     27.70 o 
  11   9   3      854.83      923.80     36.59 o 
 -11  10   3     7875.67     7667.95    101.14 o 
 -10  10   3      111.48      142.83     11.05 o 
  -9  10   3     7361.50     7110.60     92.59 o 
  -8  10   3     1812.07     1777.39     33.36 o 
  -7  10   3     6309.94     6116.13     79.94 o 
  -6  10   3      126.42      146.60      9.44 o 
  -5  10   3    13954.37    13469.02    154.64 o 
  -4  10   3     1334.08     1352.98     25.61 o 
  -3  10   3      665.46      761.56     17.81 o 
  -2  10   3      897.99      892.62     19.06 o 
  -1  10   3      463.28      505.11     10.76 o 
   0  10   3       27.94       82.58      8.27 o 
   1  10   3    12732.56    12969.59    119.09 o 
   2  10   3      342.16      392.27     12.25 o 
   3  10   3    14093.38    13903.71    127.45 o 
   4  10   3      986.39      951.24     17.46 o 
   5  10   3     2702.95     2647.10     35.02 o 
   6  10   3      468.48      483.43     14.95 o 
   7  10   3    11185.38    10776.17    127.36 o 
   8  10   3      108.73      124.97     11.63 o 
   9  10   3     2892.28     2826.40     52.66 o 
  10  10   3      589.33      595.81     23.57 o 
 -10  11   3     5605.64     5443.35    110.97 o 
  -9  11   3       30.57       56.42      9.55 o 
  -8  11   3      891.29      917.33     26.85 o 
  -7  11   3       24.82       61.12      8.57 o 
  -6  11   3     4305.49     4248.75     60.22 o 
  -5  11   3      187.86      208.09     10.87 o 
  -4  11   3    12899.92    12775.47    147.80 o 
  -3  11   3      174.09      191.26     10.23 o 
  -2  11   3      879.73      947.00     20.64 o 
  -1  11   3      182.29      142.50     11.44 o 
   0  11   3     7564.91     7808.35     80.28 o 
   1  11   3      574.55      569.28     16.43 o 
   2  11   3    18606.87    17907.55    176.62 o 
   3  11   3       96.92      112.99      7.24 o 
   4  11   3      740.12      684.85     15.03 o 
   5  11   3      659.37      683.38     17.76 o 
   6  11   3     9162.60     8816.71    107.23 o 
   7  11   3      265.20      283.48     14.33 o 
   8  11   3     7518.42     7247.94    107.70 o 
   9  11   3     1056.51     1091.67     29.65 o 
  10  11   3        5.84       60.74     15.00 o 
  -9  12   3     2344.46     2263.21     41.39 o 
  -8  12   3      927.68      962.04     24.50 o 
  -7  12   3      164.23      170.32     11.23 o 
  -6  12   3      514.25      508.30     16.78 o 
  -5  12   3    10654.14    10695.20    128.33 o 
  -4  12   3      302.40      351.45     14.00 o 
  -3  12   3    10730.13    10845.09    154.11 o 
  -2  12   3     2373.95     2436.40     39.01 o 
  -1  12   3     4169.41     4172.69     57.49 o 
   0  12   3      751.72      787.68     14.44 o 
   1  12   3    11683.23    11732.25    100.19 o 
   2  12   3      565.79      557.00     11.26 o 
   3  12   3     1660.03     1653.23     23.10 o 
   4  12   3      828.89      862.56     17.57 o 
   5  12   3       80.68      124.08     10.50 o 
   6  12   3     1068.44     1101.42     27.79 o 
   7  12   3     9295.07     9070.79    127.66 o 
   8  12   3      528.37      547.43     17.06 o 
   9  12   3     3126.08     3020.99     48.08 o 
  -8  13   3       86.81      113.35     16.47 o 
  -7  13   3     3755.39     3747.53     74.21 o 
  -6  13   3     4089.94     4109.09     61.02 o 
  -5  13   3      871.55      880.50     22.50 o 
  -4  13   3     8654.48     8811.01    109.11 o 
  -3  13   3     1696.81     1828.64     33.44 o 
  -2  13   3       26.74       63.29      8.74 o 
  -1  13   3     7078.57     7110.56     89.73 o 
   0  13   3     8493.59     8650.52    131.54 o 
   1  13   3      124.65      155.77      7.61 o 
   2  13   3     2947.59     3093.61     36.11 o 
   3  13   3     3669.50     3611.60     45.42 o 
   4  13   3      433.02      477.73     13.42 o 
   5  13   3     3546.79     3513.11     45.72 o 
   6  13   3     1214.69     1207.27     23.02 o 
   7  13   3       41.66       93.42     12.96 o 
   8  13   3     7897.44     7839.51     98.69 o 
  -8  14   3     2234.24     2192.23     41.69 o 
  -7  14   3      111.69      152.64     15.69 o 
  -6  14   3     4877.97     4739.18     69.05 o 
  -5  14   3     3943.62     3912.59     59.03 o 
  -4  14   3       64.40       97.94     13.24 o 
  -3  14   3     1061.92     1112.93     29.61 o 
  -2  14   3     7736.96     7757.39     98.18 o 
  -1  14   3      175.43      223.71     15.09 o 
   0  14   3     7062.08     7264.24     92.78 o 
   1  14   3     4433.82     4518.25     72.38 o 
   2  14   3     2616.05     2627.88     40.52 o 
   3  14   3     3078.73     3163.12     41.84 o 
   4  14   3     7591.54     7507.57     83.14 o 
   5  14   3      110.18      154.23     11.94 o 
   6  14   3      488.20      493.33     14.75 o 
   7  14   3     4500.23     4524.12     64.05 o 
  -6  15   3     1062.13     1085.34     27.55 o 
  -5  15   3       51.85       75.19     13.45 o 
  -4  15   3      508.20      533.65     18.48 o 
  -3  15   3     4068.80     4129.85     61.30 o 
  -2  15   3      346.95      408.12     18.89 o 
  -1  15   3     5705.91     5773.39     78.39 o 
   0  15   3      116.33      186.95     18.51 o 
   1  15   3     1016.44     1051.18     43.59 o 
   2  15   3     5440.20     5505.00    108.10 o 
   3  15   3     5515.75     5386.63     71.54 o 
   4  15   3        0.73       46.57      9.66 o 
   5  15   3     5736.06     5914.37     70.29 o 
   6  15   3     2592.44     2682.74     40.08 o 
  -5  16   3      492.25      521.40     23.00 o 
  -4  16   3     1043.75     1066.57     26.92 o 
  -3  16   3      332.47      377.31     20.74 o 
  -2  16   3     3865.37     3890.07     59.51 o 
  -1  16   3       41.92       94.60     20.43 o 
   0  16   3     2268.09     2311.41    125.74 o 
   1  16   3       68.97      133.61     15.84 o 
   2  16   3       54.29       81.14     15.03 o 
   3  16   3       19.91       76.95     14.37 o 
   4  16   3     6363.02     6268.17     91.26 o 
   5  16   3       82.15      137.10     11.07 o 
  -2  17   3      408.44      446.16     22.06 o 
  -1  17   3     6389.36     6425.99    125.31 o 
   0  17   3       79.66      129.09     23.72 o 
   1  17   3      164.71      236.46     21.77 o 
   2  17   3     1373.32     1423.88     46.44 o 
 -12   0   4     7686.81     7823.69    199.84 o 
 -10   0   4     4973.94     5003.65     92.61 o 
  -8   0   4     2785.70     2685.06     43.73 o 
  -6   0   4    52509.57    52593.33   1212.20 o 
  -4   0   4    26772.00    26936.83    331.33 o 
  -2   0   4    40897.17    42650.48   1146.80 o 
   0   0   4    62518.12    63859.86   1988.75 o 
   2   0   4     3343.27     3692.92     62.93 o 
   4   0   4     3795.31     4120.91     56.59 o 
   6   0   4    33446.46    34512.92    423.61 o 
   8   0   4     4185.61     4046.94     77.02 o 
  10   0   4     4077.39     4133.30     81.82 o 
  12   0   4     8010.51     8144.90    169.27 o 
 -13   1   4     6040.67     6147.86    117.93 o 
 -12   1   4      111.78      148.33     15.71 o 
 -11   1   4     6678.82     6760.30     99.75 o 
 -10   1   4       17.71       43.15     10.27 o 
  -9   1   4      221.02      224.48      8.77 o 
  -8   1   4      820.76      820.48     13.79 o 
  -7   1   4    10854.54    11059.16    101.70 o 
  -6   1   4      328.02      364.40      8.04 o 
  -5   1   4    22577.55    22694.09    198.72 o 
  -4   1   4     1031.31     1129.54     17.06 o 
  -3   1   4      209.56      272.43      9.81 o 
  -2   1   4       22.21       60.84      3.97 o 
  -1   1   4    26696.25    26971.27    274.26 o 
   0   1   4      350.96      367.62      6.89 o 
   1   1   4    25480.55    26026.40    296.93 o 
   2   1   4     2722.56     2669.89     33.87 o 
   3   1   4      865.24     1052.61     17.04 o 
   4   1   4     2305.23     2415.15     27.45 o 
   5   1   4    18833.96    19733.92    190.98 o 
   6   1   4       58.56       76.14      5.15 o 
   7   1   4    27163.14    27825.88    267.50 o 
   8   1   4      204.18      223.75     11.36 o 
   9   1   4      823.88      916.00     24.50 o 
  10   1   4     3163.44     3193.69     47.68 o 
  11   1   4     8369.59     8607.54    106.70 o 
  12   1   4      560.78      596.34     18.17 o 
  13   1   4     4025.27     3995.05     69.13 o 
 -13   2   4      378.73      449.40     23.96 o 
 -12   2   4     4973.27     5051.49     80.66 o 
 -11   2   4       14.00       44.01      8.74 o 
 -10   2   4     2736.84     2745.87     42.05 o 
  -9   2   4     6937.02     6900.09     98.22 o 
  -8   2   4     5794.95     5954.39     59.24 o 
  -7   2   4     4976.78     5265.61     52.39 o 
  -6   2   4     8394.72     8429.53     78.53 o 
  -5   2   4     5708.00     6015.15     57.20 o 
  -4   2   4      470.87      359.49     12.49 o 
  -3   2   4    24798.05    25882.05    225.40 o 
  -2   2   4      951.50     1053.92     22.42 o 
  -1   2   4     1322.06     1207.30     13.87 o 
   0   2   4    61808.75    61959.84    884.06 o 
   1   2   4     4875.88     4785.59     44.79 o 
   2   2   4    16474.00    16205.98    196.15 o 
   3   2   4    18360.91    18474.83    180.26 o 
   4   2   4     9901.18     9698.88     88.09 o 
   5   2   4      129.97      167.62      6.56 o 
   6   2   4    32147.31    32491.56    331.15 o 
   7   2   4      203.75      274.10      8.03 o 
   8   2   4      615.43      656.41     22.68 o 
   9   2   4     6226.65     6147.15     78.30 o 
  10   2   4     4588.15     4648.48     63.59 o 
  11   2   4     1220.83     1270.30     31.80 o 
  12   2   4     4881.84     4988.27     80.11 o 
 -13   3   4     1770.42     1838.14     43.18 o 
 -12   3   4      373.20      398.22     15.73 o 
 -11   3   4     4742.21     4818.00     66.17 o 
 -10   3   4     6751.39     6795.76     85.82 o 
  -9   3   4        1.16       35.74      8.94 o 
  -8   3   4    11759.13    11963.03    136.67 o 
  -7   3   4    15234.83    15120.81    136.05 o 
  -6   3   4      272.45      226.45      6.18 o 
  -5   3   4     4181.52     4455.96     48.14 o 
  -4   3   4    22043.88    22915.20    200.81 o 
  -3   3   4       22.47       48.05      4.20 o 
  -2   3   4    32512.54    33026.39    528.71 o 
  -1   3   4     3995.65     4093.67     39.20 o 
   0   3   4     1936.06     2271.19     47.68 o 
   1   3   4    36676.69    36208.13    629.18 o 
   2   3   4    30833.19    29391.24    546.08 o 
   3   3   4      303.09      298.47      8.98 o 
   4   3   4     7514.55     7475.56     69.16 o 
   5   3   4    17666.63    17504.30    155.11 o 
   6   3   4     1733.97     1838.36     22.02 o 
   7   3   4     3989.54     4197.66     43.53 o 
   8   3   4     4429.86     4375.64     51.00 o 
   9   3   4       64.73       78.72      7.98 o 
  10   3   4     4007.66     4122.37     57.94 o 
  11   3   4     2323.13     2437.09     46.86 o 
  12   3   4       25.88       79.44     12.72 o 
 -12   4   4      596.12      639.89     21.14 o 
 -11   4   4     2339.61     2346.98     39.60 o 
 -10   4   4     1963.71     2054.82     35.26 o 
  -9   4   4    10236.40    10168.26    120.03 o 
  -8   4   4     2025.38     1959.38     31.88 o 
  -7   4   4     4829.23     5138.10     64.91 o 
  -6   4   4    11641.03    11752.75    121.46 o 
  -5   4   4     4262.25     4406.83     48.00 o 
  -4   4   4       14.38       64.69      3.51 o 
  -3   4   4    35851.06    36536.57    348.65 o 
  -2   4   4     6762.74     7064.98     94.70 o 
  -1   4   4     5606.88     5626.38     57.83 o 
   0   4   4     4826.11     4874.28     46.41 o 
   1   4   4     8951.66     8746.44     84.51 o 
   2   4   4      463.34      440.52     17.78 o 
   3   4   4    47705.54    47055.04    404.97 o 
   4   4   4     4858.47     4921.30     48.81 o 
   5   4   4     5800.23     5732.26     55.35 o 
   6   4   4      835.12      850.05     14.68 o 
   7   4   4    10796.06    10983.74    101.73 o 
   8   4   4      889.96      857.14     16.17 o 
   9   4   4    10801.69    10839.99    127.79 o 
  10   4   4       79.09      105.82     10.23 o 
  11   4   4      134.73      168.07     12.64 o 
  12   4   4     2460.22     2525.85     63.95 o 
 -12   5   4        9.95       30.96     13.00 o 
 -11   5   4        8.65       35.06     10.55 o 
 -10   5   4     5262.72     5245.82     70.52 o 
  -9   5   4       44.71       73.37      9.49 o 
  -8   5   4     7207.16     7071.29     87.08 o 
  -7   5   4      159.52      191.91     18.08 o 
  -6   5   4     4530.50     4732.49     60.20 o 
  -5   5   4     4705.62     4643.95     58.40 o 
  -4   5   4    23003.50    23743.53    255.39 o 
  -3   5   4       70.66      127.84     10.85 o 
  -2   5   4    48809.68    48730.79    433.64 o 
  -1   5   4    11373.68    12191.65    109.29 o 
   0   5   4      549.25      595.94     10.32 o 
   1   5   4      559.91      591.32     10.12 o 
   2   5   4    22129.16    22352.86    304.18 o 
   3   5   4        0.06       24.61      3.98 o 
   4   5   4    32285.61    31927.62    277.06 o 
   5   5   4      298.98      268.90      6.70 o 
   6   5   4      520.50      531.20     10.14 o 
   7   5   4      907.92      873.67     14.21 o 
   8   5   4    16675.93    16611.61    165.89 o 
   9   5   4       24.48       77.95      8.94 o 
  10   5   4     5885.63     5694.35     86.59 o 
  11   5   4      915.23      947.05     34.53 o 
  12   5   4      338.90      328.26     37.41 o 
 -12   6   4       71.49       92.49     10.15 o 
 -11   6   4      887.87      917.63     42.02 o 
 -10   6   4      432.57      421.50     15.02 o 
  -9   6   4    10187.96    10033.88    120.09 o 
  -8   6   4      419.54      428.07     13.83 o 
  -7   6   4     8336.74     8281.66     99.17 o 
  -6   6   4     1799.74     1761.24     28.96 o 
  -5   6   4     5477.36     5542.57     68.70 o 
  -4   6   4      829.71      796.12     16.64 o 
  -3   6   4    52719.76    51596.75    543.32 o 
  -2   6   4        5.96       56.67      6.64 o 
  -1   6   4     1266.10     1406.40     21.85 o 
   0   6   4     1500.77     1549.49     23.34 o 
   1   6   4    12592.19    12541.09    112.70 o 
   2   6   4       20.91       43.49      5.36 o 
   3   6   4    14011.13    13909.12    162.65 o 
   4   6   4     1142.20     1089.76     15.18 o 
   5   6   4     1397.27     1436.57     18.79 o 
   6   6   4        5.94       29.66      4.72 o 
   7   6   4     1487.25     1613.16     24.03 o 
   8   6   4       51.79       86.83      9.22 o 
   9   6   4    15409.43    15016.06    197.68 o 
  10   6   4      334.99      361.17     15.96 o 
  11   6   4     1343.18     1362.85     44.53 o 
  12   6   4      404.77      395.55     24.14 o 
 -12   7   4      129.72      159.46     12.01 o 
 -11   7   4      672.34      669.36     19.89 o 
 -10   7   4     4090.05     4084.93     59.37 o 
  -9   7   4       99.38      120.57     10.29 o 
  -8   7   4    13100.88    12827.20    148.59 o 
  -7   7   4     2766.01     2619.55     40.05 o 
  -6   7   4       17.18       39.33      6.42 o 
  -5   7   4     1036.12     1034.52     20.60 o 
  -4   7   4    22742.07    22535.20    244.90 o 
  -3   7   4        7.03       53.27     10.40 o 
  -2   7   4    23479.95    24229.06    213.48 o 
  -1   7   4     2173.67     2188.55     24.65 o 
   0   7   4     1992.95     1908.60     22.50 o 
   1   7   4     7057.70     7261.22     88.10 o 
   2   7   4    24011.72    23603.18    284.18 o 
   3   7   4       28.58       52.82      4.69 o 
   4   7   4     7742.68     7757.42     73.62 o 
   5   7   4     1161.04     1184.32     16.94 o 
   6   7   4       93.80      130.06      6.70 o 
   7   7   4     5287.98     4904.17     62.73 o 
   8   7   4     4913.45     4893.78     63.67 o 
   9   7   4      328.73      378.61     12.74 o 
  10   7   4     7421.62     7320.31    136.83 o 
  11   7   4     4126.45     4021.65     88.32 o 
 -11   8   4      941.44      961.57     24.50 o 
 -10   8   4      624.99      642.63     19.14 o 
  -9   8   4     6264.95     6277.30     82.39 o 
  -8   8   4      697.14      676.71     20.79 o 
  -7   8   4      970.89      926.43     21.05 o 
  -6   8   4     6828.21     6670.07     83.29 o 
  -5   8   4     4373.79     4224.52     56.70 o 
  -4   8   4     2804.54     2845.69     41.15 o 
  -3   8   4     2222.03     2320.82     34.87 o 
  -2   8   4     3710.72     3939.01     45.40 o 
  -1   8   4    13054.93    13553.45    122.53 o 
   0   8   4    10862.80    10937.50    100.56 o 
   1   8   4     1520.67     1608.25     20.62 o 
   2   8   4      317.74      350.93      8.88 o 
   3   8   4    29469.36    28355.26    281.30 o 
   4   8   4      673.68      771.01     13.24 o 
   5   8   4     3180.67     3060.70     34.39 o 
   6   8   4     8366.52     7984.39     77.26 o 
   7   8   4     3166.75     3101.68     44.20 o 
   8   8   4     1562.09     1503.46     27.00 o 
   9   8   4     6535.77     6438.43     96.40 o 
  10   8   4     2049.68     2007.32     64.44 o 
  11   8   4     1363.40     1383.56     45.22 o 
 -11   9   4     4912.14     4821.24     70.24 o 
 -10   9   4     2008.69     1941.55     36.54 o 
  -9   9   4        9.04       48.57      8.84 o 
  -8   9   4     1433.95     1427.01     30.09 o 
  -7   9   4     9354.47     9137.67    137.99 o 
  -6   9   4      730.27      765.36     19.06 o 
  -5   9   4    11882.58    11865.15    137.65 o 
  -4   9   4     1180.57     1199.61     23.43 o 
  -3   9   4      884.76      928.56     19.58 o 
  -2   9   4     3476.87     3588.22     48.90 o 
  -1   9   4    14828.05    14519.61    131.44 o 
   0   9   4      772.50      666.94     12.08 o 
   1   9   4     3823.91     3693.12     39.57 o 
   2   9   4     6504.22     6589.94     64.48 o 
   3   9   4      445.43      459.35     10.32 o 
   4   9   4     6109.14     5846.48     58.82 o 
   5   9   4     7061.12     7014.04     69.30 o 
   6   9   4      744.70      780.48     15.81 o 
   7   9   4     5786.22     5650.01     72.06 o 
   8   9   4     2942.32     2835.13     51.02 o 
   9   9   4      855.92      882.64     25.03 o 
  10   9   4      797.28      751.80     31.74 o 
  11   9   4     1607.51     1543.63     52.53 o 
 -10  10   4     2707.07     2597.30     45.13 o 
  -9  10   4      877.04      877.16     22.96 o 
  -8  10   4     2748.16     2584.62     43.11 o 
  -7  10   4      360.39      382.49     14.30 o 
  -6  10   4    12743.08    12605.02    147.25 o 
  -5  10   4     1177.65     1188.62     24.68 o 
  -4  10   4     3842.64     3779.33     53.14 o 
  -3  10   4     3187.38     3211.57     46.27 o 
  -2  10   4     6459.56     6352.75     79.11 o 
  -1  10   4        9.35       45.54     10.66 o 
   0  10   4    20199.97    19940.43    178.36 o 
   1  10   4     2908.66     2908.50     33.52 o 
   2  10   4     2895.58     2854.95     33.17 o 
   3  10   4       75.98      101.32      6.68 o 
   4  10   4     3610.39     3504.02     40.64 o 
   5  10   4        2.03       44.16      6.66 o 
   6  10   4    16860.67    16342.31    163.45 o 
   7  10   4        9.48       54.34     13.48 o 
   8  10   4      180.39      194.84     13.91 o 
   9  10   4      244.91      279.90     14.86 o 
  10  10   4     1565.24     1566.05     60.03 o 
 -10  11   4        7.86       63.71     10.65 o 
  -9  11   4        5.23       30.68     13.29 o 
  -8  11   4        0.40       31.32     10.78 o 
  -7  11   4     5483.64     5314.65     73.01 o 
  -6  11   4      570.21      579.79     17.78 o 
  -5  11   4     8156.35     8292.73    102.74 o 
  -4  11   4     1425.11     1435.50     27.84 o 
  -3  11   4      113.50      116.61      8.51 o 
  -2  11   4      183.62      198.45     11.71 o 
  -1  11   4    12422.94    12507.71    143.96 o 
   0  11   4     4865.79     4796.69     63.56 o 
   1  11   4    16927.41    16600.20    151.10 o 
   2  11   4      800.04      872.66     15.56 o 
   3  11   4       42.48       95.49      7.17 o 
   4  11   4      742.86      804.70     19.33 o 
   5  11   4    12476.49    12160.40    125.07 o 
   6  11   4     1163.09     1164.94     24.52 o 
   7  11   4     7980.91     7581.36    110.30 o 
   8  11   4        5.94       45.26     10.23 o 
   9  11   4      355.54      345.93     16.89 o 
  -9  12   4     1266.67     1215.17     28.73 o 
  -8  12   4     1491.63     1420.18     30.73 o 
  -7  12   4       27.93       66.70      9.35 o 
  -6  12   4    10803.77    10765.17    238.41 o 
  -5  12   4      387.25      387.62     18.13 o 
  -4  12   4     3165.29     3192.68     48.79 o 
  -3  12   4      505.96      583.97     17.19 o 
  -2  12   4     3808.78     3864.13     54.92 o 
  -1  12   4      492.15      538.88     16.25 o 
   0  12   4    11088.53    11248.23    132.21 o 
   1  12   4       45.56       97.99      7.25 o 
   2  12   4     2689.86     2702.71     33.23 o 
   3  12   4     2207.36     2127.74     30.98 o 
   4  12   4     4240.72     4261.09     52.05 o 
   5  12   4       11.96       80.39      8.94 o 
   6  12   4     6633.67     6326.97     95.14 o 
   7  12   4      110.01      139.83     12.29 o 
   8  12   4     2505.57     2439.28     48.42 o 
   9  12   4      425.27      448.73     20.27 o 
  -8  13   4     1196.69     1192.99     28.61 o 
  -7  13   4     5785.48     5582.44     78.02 o 
  -6  13   4      289.94      330.51     14.78 o 
  -5  13   4     7244.96     7260.63     94.19 o 
  -4  13   4     3479.03     3502.55     53.33 o 
  -3  13   4      702.21      682.75     19.28 o 
  -2  13   4     2679.82     2663.06     42.97 o 
  -1  13   4     6199.51     6268.10     81.39 o 
   0  13   4      515.53      589.61     27.72 o 
   1  13   4     5180.67     5156.53     69.34 o 
   2  13   4     2519.89     2567.82     34.85 o 
   3  13   4      560.34      606.30     16.19 o 
   4  13   4     2018.80     1982.08     40.00 o 
   5  13   4     3226.76     3145.00     55.50 o 
   6  13   4        3.96      124.69     22.29 o 
   7  13   4     2093.42     2092.58     52.13 o 
   8  13   4     1578.95     1577.34     44.32 o 
  -7  14   4     1270.55     1249.36     29.49 o 
  -6  14   4     2041.20     2003.00     38.42 o 
  -5  14   4      254.66      280.06     22.19 o 
  -4  14   4      104.65      121.85     11.04 o 
  -3  14   4     8765.10     9003.83    112.33 o 
  -2  14   4      877.93      873.23     22.33 o 
  -1  14   4      561.92      581.31     21.15 o 
   0  14   4     2982.27     3049.45     48.03 o 
   1  14   4     1218.96     1285.45     31.09 o 
   2  14   4     1648.39     1687.72     26.84 o 
   3  14   4     4718.54     4726.02     63.64 o 
   4  14   4     1583.84     1605.58     28.99 o 
   5  14   4     2741.15     2786.47     39.58 o 
   6  14   4     3248.78     3252.13     49.59 o 
   7  14   4     1708.39     1738.52     33.39 o 
  -6  15   4        3.59       44.43     12.26 o 
  -5  15   4      187.84      217.08     13.52 o 
  -4  15   4     5752.92     5910.47     81.57 o 
  -3  15   4      170.08      211.18     13.62 o 
  -2  15   4     7237.24     7353.67     95.81 o 
  -1  15   4      379.92      412.32     16.39 o 
   0  15   4      160.47      216.40     15.10 o 
   1  15   4     2281.36     2392.32     78.74 o 
   2  15   4     5061.47     5187.09    103.31 o 
   3  15   4      169.61      204.59     12.22 o 
   4  15   4     4630.54     4626.33     64.16 o 
   5  15   4     2659.29     2683.43     39.40 o 
   6  15   4       63.98       97.96      9.99 o 
  -4  16   4      204.80      238.52     21.09 o 
  -3  16   4     4974.30     5137.43     74.01 o 
  -2  16   4      685.09      741.05     31.62 o 
  -1  16   4     1554.65     1599.02     33.60 o 
   0  16   4        6.46       60.50     15.18 o 
   1  16   4     3622.02     3786.04    111.23 o 
   2  16   4        0.22       98.14     16.23 o 
   3  16   4     5709.54     5741.54    179.37 o 
   4  16   4       23.32       70.64     10.67 o 
  -1  17   4      131.99      195.44     18.91 o 
   0  17   4       38.17       88.35     17.03 o 
   1  17   4     1880.66     2054.92     57.10 o 
 -13   0   5     3000.26     3073.31    102.62 o 
 -11   0   5     4030.08     3980.26    116.86 o 
  -9   0   5     5526.86     5533.81     80.65 o 
  -7   0   5    34520.02    33685.83    415.29 o 
  -5   0   5     2921.80     3055.01     49.65 o 
  -3   0   5    28831.70    28481.78    538.86 o 
  -1   0   5    43595.86    44627.95    990.62 o 
   1   0   5     1919.97     2093.83     49.28 o 
   3   0   5    23232.30    23482.81    357.66 o 
   5   0   5     9053.88     9943.26    289.28 o 
   7   0   5     1838.40     1937.46     44.18 o 
   9   0   5     8867.12     9181.93    157.05 o 
  11   0   5     8491.30     8810.11    155.35 o 
 -13   1   5      405.14      432.63     24.02 o 
 -12   1   5     3259.14     3197.93     71.84 o 
 -11   1   5      958.24     1039.12     27.90 o 
 -10   1   5      307.66      338.26     13.03 o 
  -9   1   5        9.01       83.32      9.02 o 
  -8   1   5    17842.91    17797.63    160.22 o 
  -7   1   5       57.94       82.81      5.77 o 
  -6   1   5    10607.28    10756.79    133.85 o 
  -5   1   5     5261.38     5230.45     51.21 o 
  -4   1   5     5172.25     5061.29     49.16 o 
  -3   1   5      467.72      550.81     13.39 o 
  -2   1   5    29401.78    29548.74    354.96 o 
  -1   1   5    11657.03    12501.86    145.41 o 
   0   1   5    35259.28    35525.98    310.88 o 
   1   1   5      816.04      831.07     10.43 o 
   2   1   5     8275.70     8402.05     84.40 o 
   3   1   5      795.23      756.50     14.23 o 
   4   1   5    35584.48    35430.96    378.19 o 
   5   1   5     3425.83     3600.86     47.42 o 
   6   1   5     8087.29     8223.54     85.30 o 
   7   1   5     5895.92     5764.93     72.50 o 
   8   1   5     1745.30     1898.61     41.16 o 
   9   1   5     1492.76     1592.46     29.17 o 
  10   1   5    14299.11    14636.76    169.48 o 
  11   1   5      575.33      640.26     18.80 o 
  12   1   5     2474.15     2483.07     42.80 o 
 -13   2   5     6574.96     6747.06    128.18 o 
 -12   2   5     1255.14     1267.75     47.34 o 
 -11   2   5      171.38      178.62     12.41 o 
 -10   2   5     1269.11     1292.63     25.84 o 
  -9   2   5    10797.65    11106.13    129.64 o 
  -8   2   5     1427.38     1413.28     25.70 o 
  -7   2   5     8205.01     8305.82     78.87 o 
  -6   2   5     2983.80     2862.60     31.43 o 
  -5   2   5      115.27      152.26      5.38 o 
  -4   2   5    18860.90    18916.45    166.85 o 
  -3   2   5    15524.47    15944.41    141.24 o 
  -2   2   5      236.60      249.55      6.14 o 
  -1   2   5    17939.77    17727.59    197.24 o 
   0   2   5     9086.40     9265.62     83.41 o 
   1   2   5     3646.20     3701.48     35.93 o 
   2   2   5     1482.62     1396.99     21.43 o 
   3   2   5    13640.98    13348.93    239.48 o 
   4   2   5      968.63     1055.72     15.47 o 
   5   2   5    26797.48    27177.50    429.99 o 
   6   2   5     4422.77     4419.98     49.70 o 
   7   2   5      102.31      138.51      8.93 o 
   8   2   5     4867.35     4919.79     95.37 o 
   9   2   5     5560.16     5822.61     75.62 o 
  10   2   5       49.43       95.20      9.22 o 
  11   2   5     5499.44     5692.31     90.83 o 
  12   2   5      785.90      825.19     25.39 o 
 -12   3   5     1493.93     1569.91     37.06 o 
 -11   3   5     2703.91     2795.81     54.28 o 
 -10   3   5     1798.30     1776.07     31.97 o 
  -9   3   5     4402.72     4318.01     58.83 o 
  -8   3   5     3985.29     3974.27     53.92 o 
  -7   3   5       55.83       57.97      6.20 o 
  -6   3   5     5884.03     5576.09     54.67 o 
  -5   3   5    16702.38    16493.99    151.17 o 
  -4   3   5      665.66      712.36     10.58 o 
  -3   3   5    20425.59    21401.05    187.74 o 
  -2   3   5    19735.99    18940.37    256.38 o 
  -1   3   5     3521.69     3713.25     39.91 o 
   0   3   5     3601.88     3754.86     40.15 o 
   1   3   5    30643.20    30406.57    292.05 o 
   2   3   5     2052.54     1951.67     26.07 o 
   3   3   5     7937.09     7800.72     72.02 o 
   4   3   5    19468.23    19394.06    171.37 o 
   5   3   5    12330.99    11698.99    106.13 o 
   6   3   5     1897.51     1912.54     25.93 o 
   7   3   5     9355.15     9794.31    101.42 o 
   8   3   5     3522.63     3538.89     50.22 o 
   9   3   5      516.71      539.28     17.31 o 
  10   3   5     1436.71     1461.98     33.06 o 
  11   3   5      380.51      414.78     17.45 o 
  12   3   5      872.79      886.89     26.64 o 
 -12   4   5     2267.80     2368.84     41.62 o 
 -11   4   5        5.85       47.04     10.53 o 
 -10   4   5    10491.57    10437.52    124.99 o 
  -9   4   5      482.15      486.41     14.94 o 
  -8   4   5       56.63       60.93      8.82 o 
  -7   4   5     2966.03     2911.00     41.83 o 
  -6   4   5     7263.09     7244.06     86.46 o 
  -5   4   5     2117.98     2010.97     22.87 o 
  -4   4   5    10342.10    10457.84     95.65 o 
  -3   4   5     9184.90     8609.11     79.42 o 
  -2   4   5     6689.62     7079.31     79.81 o 
  -1   4   5     8455.53     8699.06    100.77 o 
   0   4   5    19830.59    20102.22    176.23 o 
   1   4   5     2582.01     2696.43     34.68 o 
   2   4   5    47163.22    44699.51    754.51 o 
   3   4   5     3676.01     3668.94     36.93 o 
   4   4   5      183.49      244.68      8.73 o 
   5   4   5     3760.42     3748.84     38.54 o 
   6   4   5    14748.45    14797.48    147.27 o 
   7   4   5      270.98      312.31     12.32 o 
   8   4   5     8665.87     8799.90    120.13 o 
   9   4   5     3085.32     3079.90     59.61 o 
  10   4   5      127.31      168.66     15.23 o 
  11   4   5      123.48      190.48     17.66 o 
  12   4   5     4374.13     4314.71    107.53 o 
 -12   5   5       11.92       81.87     12.35 o 
 -11   5   5     6252.59     6314.07     83.91 o 
 -10   5   5       19.77       33.40     12.65 o 
  -9   5   5     8122.35     7933.93     98.02 o 
  -8   5   5      104.21      151.18      8.86 o 
  -7   5   5     2245.50     2156.41     34.10 o 
  -6   5   5      245.78      292.73     11.21 o 
  -5   5   5    16835.44    16692.17    184.08 o 
  -4   5   5     2357.78     2505.54     35.74 o 
  -3   5   5    14079.39    14488.66    143.16 o 
  -2   5   5      122.03      138.03      5.21 o 
  -1   5   5     1834.44     1826.67     22.69 o 
   0   5   5      114.69      129.85      6.80 o 
   1   5   5    37409.06    36047.16    499.79 o 
   2   5   5      161.31      193.40      6.49 o 
   3   5   5    13227.66    13363.61    120.06 o 
   4   5   5      157.05      161.45      5.85 o 
   5   5   5     1521.61     1482.73     18.97 o 
   6   5   5      690.46      748.71     19.66 o 
   7   5   5    13534.55    13286.23    134.56 o 
   8   5   5       46.33       66.38      7.55 o 
   9   5   5    10129.94    10317.44    123.50 o 
  10   5   5      776.02      802.47     23.60 o 
  11   5   5     1346.08     1367.34     33.05 o 
  12   5   5      123.49      164.97     18.10 o 
 -12   6   5     1005.38     1036.55     26.22 o 
 -11   6   5        1.98       44.10     10.71 o 
 -10   6   5     7854.28     7801.63     98.83 o 
  -9   6   5       13.25       53.26      9.86 o 
  -8   6   5     4791.83     4607.44     62.41 o 
  -7   6   5      700.52      690.99     17.16 o 
  -6   6   5    14181.29    13573.52    153.68 o 
  -5   6   5     1390.65     1339.39     26.09 o 
  -4   6   5    39371.01    38394.04    408.46 o 
  -3   6   5     4664.50     4813.88     53.16 o 
  -2   6   5     1730.87     1949.89     22.31 o 
  -1   6   5      507.64      486.95      8.76 o 
   0   6   5    28088.59    28834.26    276.55 o 
   1   6   5      892.85      919.20     13.72 o 
   2   6   5    23891.36    23378.13    205.28 o 
   3   6   5      119.51      177.12      5.79 o 
   4   6   5      145.87      209.13      7.04 o 
   5   6   5       80.79      128.27      5.20 o 
   6   6   5     9768.62     9310.39     96.97 o 
   7   6   5      160.81      184.73     10.66 o 
   8   6   5    17629.83    17235.50    194.68 o 
   9   6   5       25.15       78.49      9.64 o 
  10   6   5      128.81      167.14     12.27 o 
  11   6   5       84.53      139.66     29.02 o 
 -11   7   5     3714.53     3677.12     56.68 o 
 -10   7   5      101.10      137.10     10.46 o 
  -9   7   5     6469.92     6094.66     87.57 o 
  -8   7   5      642.91      681.35     18.34 o 
  -7   7   5       72.90       92.89      8.24 o 
  -6   7   5     2038.95     2004.64     34.80 o 
  -5   7   5    29977.46    29088.15    314.03 o 
  -4   7   5     1449.25     1500.06     26.03 o 
  -3   7   5    11665.87    11640.36    132.37 o 
  -2   7   5     2559.30     2603.33     28.42 o 
  -1   7   5    12188.78    12468.83    113.04 o 
   0   7   5       16.16       51.83      4.71 o 
   1   7   5    16651.26    16277.93    145.54 o 
   2   7   5       49.76       55.26      5.37 o 
   3   7   5     4878.89     4676.27     47.59 o 
   4   7   5      108.12      156.91     11.98 o 
   5   7   5     2024.74     2010.67     24.87 o 
   6   7   5     4167.80     4044.85     48.02 o 
   7   7   5     9596.98     9427.70     99.38 o 
   8   7   5      140.16      196.34     21.20 o 
   9   7   5     2685.03     2630.28     48.33 o 
  10   7   5     1973.45     1916.83     52.72 o 
  11   7   5      466.99      442.80     25.08 o 
 -11   8   5      150.24      183.28     12.65 o 
 -10   8   5     3603.68     3532.38     54.81 o 
  -9   8   5     1841.83     1787.59     33.72 o 
  -8   8   5       31.76       72.33     10.53 o 
  -7   8   5     7337.76     7110.16     89.53 o 
  -6   8   5     2462.08     2477.12     39.13 o 
  -5   8   5      118.65      163.34     10.42 o 
  -4   8   5     7970.76     7933.52     95.53 o 
  -3   8   5     6832.37     6727.89     82.25 o 
  -2   8   5      162.06      161.50      9.43 o 
  -1   8   5     5170.13     5354.94     53.19 o 
   0   8   5     5544.16     5522.79     54.77 o 
   1   8   5      161.75      178.34      6.71 o 
   2   8   5     4774.08     4864.36     49.46 o 
   3   8   5     3866.55     3719.74     52.09 o 
   4   8   5     2212.22     2111.63     26.08 o 
   5   8   5     5762.45     5699.57     59.53 o 
   6   8   5     4398.44     4332.97     61.89 o 
   7   8   5     1081.49     1055.08     21.40 o 
   8   8   5     5330.25     5180.89     67.59 o 
   9   8   5     3029.86     2977.47     69.54 o 
  10   8   5        0.91       27.11     15.37 o 
  11   8   5     3570.22     3471.49     81.08 o 
 -11   9   5     3679.79     3612.34     57.72 o 
 -10   9   5       93.23      144.06     13.22 o 
  -9   9   5      398.42      405.13     15.69 o 
  -8   9   5     8458.06     8182.33    102.98 o 
  -7   9   5     2094.79     2070.54     36.19 o 
  -6   9   5     5066.61     5046.62     71.43 o 
  -5   9   5     3200.86     3154.10     46.70 o 
  -4   9   5       25.47       54.28      9.76 o 
  -3   9   5     1006.18      944.83     20.45 o 
  -2   9   5    15680.60    15561.35    174.24 o 
  -1   9   5     1894.28     1856.35     26.42 o 
   0   9   5    19177.02    18946.04    169.48 o 
   1   9   5     3531.28     3556.93     38.74 o 
   2   9   5     6328.69     6150.97     63.71 o 
   3   9   5     2263.23     2339.84     28.59 o 
   4   9   5    20859.84    19779.87    215.39 o 
   5   9   5     1677.14     1625.81     22.61 o 
   6   9   5     1387.77     1437.17     26.16 o 
   7   9   5     2326.47     2280.94     36.18 o 
   8   9   5     1873.53     1777.79     37.16 o 
   9   9   5      519.64      537.74     26.59 o 
  10   9   5     4295.90     4151.92     90.81 o 
 -10  10   5      541.99      563.12     19.41 o 
  -9  10   5     2960.89     2872.87     47.91 o 
  -8  10   5      387.05      429.49     16.14 o 
  -7  10   5     6561.62     6367.20     83.75 o 
  -6  10   5     1896.73     1909.66     34.33 o 
  -5  10   5     1174.76     1185.37     24.95 o 
  -4  10   5     2320.71     2330.72     37.82 o 
  -3  10   5     1811.21     1863.20     31.96 o 
  -2  10   5        8.71       49.22     10.61 o 
  -1  10   5    27481.60    26879.84    292.08 o 
   0  10   5     3456.19     3427.72     42.77 o 
   1  10   5     5133.76     4868.04     50.77 o 
   2  10   5     1493.55     1458.83     20.86 o 
   3  10   5    21246.50    20530.34    184.28 o 
   4  10   5     1858.14     1770.53     24.29 o 
   5  10   5    11444.27    10979.28    127.11 o 
   6  10   5      154.04      199.24     12.42 o 
   7  10   5      227.33      251.50     13.39 o 
   8  10   5      202.74      217.42     13.18 o 
   9  10   5     3188.54     2957.50     78.90 o 
  10  10   5        2.42       59.35     15.71 o 
 -10  11   5      472.87      462.86     18.10 o 
  -9  11   5      162.21      184.46     12.41 o 
  -8  11   5     5157.99     5028.32     71.53 o 
  -7  11   5       20.45       57.58     10.22 o 
  -6  11   5     4001.96     3834.00     56.65 o 
  -5  11   5      139.10      170.19     10.93 o 
  -4  11   5      484.71      492.37     15.68 o 
  -3  11   5       68.34       86.02      8.85 o 
  -2  11   5     8983.58     9334.10    112.14 o 
  -1  11   5       10.57      112.11     25.27 o 
   0  11   5    13454.70    13409.97    153.68 o 
   1  11   5      535.60      527.86     13.45 o 
   2  11   5      906.58      946.67     16.44 o 
   3  11   5      689.85      796.40     15.11 o 
   4  11   5    15560.47    15142.97    152.64 o 
   5  11   5        1.40       60.93      8.40 o 
   6  11   5     5582.71     5533.12     84.64 o 
   7  11   5      478.18      491.53     18.60 o 
   8  11   5     1471.82     1475.02     39.25 o 
   9  11   5      100.48      157.41     19.07 o 
  -9  12   5     1242.65     1172.45     28.71 o 
  -8  12   5      176.03      192.72     16.96 o 
  -7  12   5     7069.76     6869.73     91.22 o 
  -6  12   5      154.33      201.50     12.18 o 
  -5  12   5     2114.44     2210.99     38.96 o 
  -4  12   5     2209.66     2225.00     38.40 o 
  -3  12   5     7822.26     7653.18     96.06 o 
  -2  12   5      215.02      262.38     12.84 o 
  -1  12   5    10571.90    10741.50    128.22 o 
   0  12   5      829.62      862.40     21.09 o 
   1  12   5      208.23      257.01     11.16 o 
   2  12   5     1440.61     1461.50     24.43 o 
   3  12   5     3669.38     3601.51     41.78 o 
   4  12   5       13.39       66.89     10.28 o 
   5  12   5    12365.24    12153.01    164.70 o 
   6  12   5     1444.52     1468.13     33.61 o 
   7  12   5      322.63      360.89     20.33 o 
   8  12   5       56.81      107.66     11.50 o 
  -8  13   5     1815.91     1674.96     35.26 o 
  -7  13   5      240.33      259.40     13.95 o 
  -6  13   5     6845.16     6787.32     90.74 o 
  -5  13   5     3810.43     3822.32     57.93 o 
  -4  13   5      470.26      462.06     16.57 o 
  -3  13   5     1113.87     1086.07     26.18 o 
  -2  13   5    14157.97    14193.04    164.95 o 
  -1  13   5     1420.66     1480.18     29.56 o 
   0  13   5     2004.79     2035.99     35.76 o 
   1  13   5     2980.19     3128.45     47.68 o 
   2  13   5     1434.08     1513.59     25.75 o 
   3  13   5      463.20      505.62     15.97 o 
   4  13   5     5478.10     5434.08     72.76 o 
   5  13   5        4.60       71.22     13.23 o 
   6  13   5     3160.09     3182.16     57.36 o 
   7  13   5     1486.90     1474.23     35.30 o 
   8  13   5     1457.00     1482.12     36.27 o 
  -7  14   5     1209.54     1159.69     28.57 o 
  -6  14   5     2965.63     2953.51     50.12 o 
  -5  14   5       36.93       75.74     12.90 o 
  -4  14   5     2441.42     2545.89     44.19 o 
  -3  14   5     2009.78     2020.29     37.51 o 
  -2  14   5      135.07      169.40     11.52 o 
  -1  14   5     4087.00     4111.97     70.11 o 
   0  14   5     1796.57     1888.29     35.08 o 
   1  14   5      198.91      266.85     13.21 o 
   2  14   5     3260.55     3374.84     58.91 o 
   3  14   5     2511.27     2442.17     44.12 o 
   4  14   5      477.94      563.60     25.56 o 
   5  14   5     4181.79     4250.14     85.21 o 
   6  14   5      817.33      879.38     31.78 o 
   7  14   5      126.08      176.24     17.82 o 
  -6  15   5      139.59      165.95     14.97 o 
  -5  15   5     4001.29     3919.93     61.30 o 
  -4  15   5       12.26       72.34     11.44 o 
  -3  15   5     3130.97     3240.78     52.42 o 
  -2  15   5       25.08       59.39     12.23 o 
  -1  15   5      160.45      185.95     14.99 o 
   0  15   5     1383.77     1432.14     30.54 o 
   1  15   5     6052.96     6359.72    151.42 o 
   2  15   5       42.33      116.73     14.90 o 
   3  15   5     2970.47     3077.39     70.88 o 
   4  15   5     1763.70     1750.82     36.82 o 
   5  15   5     1120.38     1158.06     29.36 o 
  -4  16   5     7054.92     7326.76     98.75 o 
  -3  16   5       59.98      130.08     14.35 o 
  -2  16   5      812.15      871.12     26.79 o 
  -1  16   5      249.94      270.96     15.98 o 
   0  16   5     5022.57     5234.19     84.64 o 
   1  16   5        0.67       92.93     27.70 o 
   2  16   5    10891.58    11372.31    334.24 o 
   3  16   5      443.90      488.07     26.21 o 
 -12   0   6      266.63      241.22     26.48 o 
 -10   0   6     2944.55     3071.76     95.89 o 
  -8   0   6    11173.99    11446.94    161.30 o 
  -6   0   6     2539.12     2366.33     39.36 o 
  -4   0   6    35483.26    35049.73    543.40 o 
  -2   0   6    22883.18    22388.21    451.28 o 
   0   0   6     1163.47     1140.26     20.07 o 
   2   0   6    21465.58    22519.23    881.90 o 
   4   0   6    40489.88    40060.12    627.44 o 
   6   0   6     2365.50     2421.73     51.45 o 
   8   0   6    21315.54    22009.00    345.84 o 
  10   0   6     4689.02     4724.41     93.49 o 
  12   0   6      693.16      744.27     31.23 o 
 -12   1   6      337.43      343.62     29.90 o 
 -11   1   6     1608.34     1658.71     46.54 o 
 -10   1   6     2999.82     2965.81     52.71 o 
  -9   1   6     6880.71     7034.94     87.43 o 
  -8   1   6     2525.97     2486.91     30.35 o 
  -7   1   6    10667.24    10653.68     99.47 o 
  -6   1   6     2437.41     2537.99     29.33 o 
  -5   1   6     7589.81     7719.81     73.16 o 
  -4   1   6      586.55      666.39     11.29 o 
  -3   1   6    43454.89    42617.11    518.99 o 
  -2   1   6     2859.77     2915.31     32.49 o 
  -1   1   6    11120.75    11531.51    103.48 o 
   0   1   6      436.08      449.95      7.54 o 
   1   1   6    23711.85    24405.62    213.07 o 
   2   1   6      169.76      263.35      6.09 o 
   3   1   6    31907.94    31744.25    304.72 o 
   4   1   6      392.30      459.04     11.74 o 
   5   1   6     1956.42     1971.03     30.43 o 
   6   1   6       28.83       64.57      7.43 o 
   7   1   6     7756.11     7896.55     95.81 o 
   8   1   6     2662.17     2630.19     40.82 o 
   9   1   6     8580.44     8981.11    110.12 o 
  10   1   6      443.53      459.71     15.85 o 
  11   1   6      864.17      888.47     22.83 o 
  12   1   6     1555.64     1622.34     33.26 o 
 -12   2   6       35.71       70.47     13.69 o 
 -11   2   6     2016.03     1954.19     40.88 o 
 -10   2   6     8183.78     8320.38    118.38 o 
  -9   2   6        5.13       24.28      8.90 o 
  -8   2   6     4489.67     4685.84     61.93 o 
  -7   2   6     6047.63     6130.10     61.04 o 
  -6   2   6      160.76      165.29      8.69 o 
  -5   2   6     1421.54     1409.78     18.51 o 
  -4   2   6    12784.91    12786.34    115.58 o 
  -3   2   6      100.42       93.42      4.33 o 
  -2   2   6    13577.97    13439.48    120.21 o 
  -1   2   6     6832.48     6602.71     61.55 o 
   0   2   6      202.35      239.12      6.84 o 
   1   2   6     2302.27     2095.75     24.54 o 
   2   2   6    23323.52    22794.12    349.78 o 
   3   2   6      365.35      430.38     11.86 o 
   4   2   6     5996.29     6218.04     85.83 o 
   5   2   6     3522.52     3372.61     39.32 o 
   6   2   6     1174.53     1310.17     23.85 o 
   7   2   6     4851.11     4889.87     64.23 o 
   8   2   6     4067.07     4079.79     56.66 o 
   9   2   6       61.86       84.85      9.14 o 
  10   2   6     2787.92     2948.87     46.67 o 
  11   2   6     3785.59     3977.56     59.30 o 
  12   2   6       48.50       80.24     11.98 o 
 -12   3   6     3057.94     2946.29     77.58 o 
 -11   3   6      993.55     1014.96     24.09 o 
 -10   3   6     1081.31     1043.93     23.57 o 
  -9   3   6     4962.35     5078.88     67.45 o 
  -8   3   6     2994.66     3026.22     44.34 o 
  -7   3   6      246.52      275.91     11.76 o 
  -6   3   6     6005.00     5789.25     69.13 o 
  -5   3   6      815.36      960.91     13.92 o 
  -4   3   6     9189.68     8605.33     79.92 o 
  -3   3   6     3923.07     3790.38     38.50 o 
  -2   3   6     1916.06     1993.45     22.60 o 
  -1   3   6    15383.80    15634.95    138.48 o 
   0   3   6    25634.09    24570.37    214.14 o 
   1   3   6    20189.47    21084.00    184.88 o 
   2   3   6     8548.11     8098.01    103.49 o 
   3   3   6    18837.27    18815.85    168.48 o 
   4   3   6    10562.15    10256.23    117.16 o 
   5   3   6     1604.78     1597.61     22.24 o 
   6   3   6    17076.99    16692.94    186.63 o 
   7   3   6     1453.17     1448.16     26.43 o 
   8   3   6     1127.46     1201.65     24.28 o 
   9   3   6     3045.19     3119.02     47.44 o 
  10   3   6     3474.81     3545.94     53.28 o 
  11   3   6      287.81      338.22     14.44 o 
  12   3   6     3449.19     3606.59     64.77 o 
 -12   4   6       13.72       75.08     15.75 o 
 -11   4   6     3746.31     3858.61     57.51 o 
 -10   4   6      597.24      615.41     18.20 o 
  -9   4   6      177.31      191.55     12.12 o 
  -8   4   6     1842.50     1849.68     31.69 o 
  -7   4   6     8359.98     8165.94     98.00 o 
  -6   4   6       36.01       63.46      6.82 o 
  -5   4   6    11077.63    10526.69    107.31 o 
  -4   4   6      790.40      874.10     13.70 o 
  -3   4   6       78.56      124.38      7.21 o 
  -2   4   6     8876.65     8933.99     82.43 o 
  -1   4   6    15864.01    15638.81    139.04 o 
   0   4   6       30.24       30.36      3.50 o 
   1   4   6    25133.43    24303.96    223.80 o 
   2   4   6     9626.02     9519.04    135.66 o 
   3   4   6      187.50      233.95      5.74 o 
   4   4   6     3728.02     3536.26     36.38 o 
   5   4   6    18328.29    17465.10    192.69 o 
   6   4   6      475.62      473.86     13.67 o 
   7   4   6     9499.32     9195.38    125.00 o 
   8   4   6     2312.47     2279.43     43.02 o 
   9   4   6      504.07      499.42     17.96 o 
  10   4   6      880.08      909.47     22.30 o 
  11   4   6     3024.02     3066.42     56.52 o 
  12   4   6      265.06      349.95     18.07 o 
 -12   5   6     5223.05     5314.51     75.48 o 
 -11   5   6        6.47       41.51     10.98 o 
 -10   5   6     2063.03     2055.31     36.63 o 
  -9   5   6      217.96      238.89     11.99 o 
  -8   5   6     4322.90     4277.08     58.82 o 
  -7   5   6        2.13       49.90      7.58 o 
  -6   5   6    17836.55    17282.47    192.14 o 
  -5   5   6     1224.36     1220.06     22.73 o 
  -4   5   6     2381.03     2286.05     29.35 o 
  -3   5   6      684.98      584.83      9.71 o 
  -2   5   6    18038.87    17233.53    154.12 o 
  -1   5   6     2384.28     2435.80     26.89 o 
   0   5   6    11588.01    10969.84     99.68 o 
   1   5   6      195.40      242.99      6.50 o 
   2   5   6     4794.56     4793.01     47.41 o 
   3   5   6      554.81      530.54     10.41 o 
   4   5   6     3219.94     3149.11     33.64 o 
   5   5   6     1241.10     1150.23     18.44 o 
   6   5   6    18598.33    18070.15    178.51 o 
   7   5   6       65.46       90.53      9.24 o 
   8   5   6     2558.10     2514.09     40.12 o 
   9   5   6      838.01      828.78     22.27 o 
  10   5   6     3225.14     3189.07     57.13 o 
  11   5   6       99.62      140.67     25.71 o 
 -12   6   6      271.58      305.86     15.32 o 
 -11   6   6     2939.63     2853.52     47.48 o 
 -10   6   6      289.21      326.60     14.51 o 
  -9   6   6      540.41      522.98     20.99 o 
  -8   6   6      611.58      596.05     17.12 o 
  -7   6   6     8933.78     8940.51    107.57 o 
  -6   6   6        1.92       57.47      7.01 o 
  -5   6   6    23163.28    22142.41    242.33 o 
  -4   6   6       19.21       68.20     14.95 o 
  -3   6   6       69.32       85.78      5.62 o 
  -2   6   6     3117.10     3263.70     38.92 o 
  -1   6   6    22820.76    22792.57    252.60 o 
   0   6   6     1398.43     1361.62     17.70 o 
   1   6   6    10355.45    10636.95     97.42 o 
   2   6   6     7822.00     7586.48     71.93 o 
   3   6   6      378.07      433.05     14.41 o 
   4   6   6       52.11       74.44      6.48 o 
   5   6   6    20782.55    20215.17    198.21 o 
   6   6   6       66.30      106.06      6.39 o 
   7   6   6    15758.46    15082.36    188.60 o 
   8   6   6      138.83      168.04      9.77 o 
   9   6   6     1475.35     1466.20     33.17 o 
  10   6   6      631.35      681.44     22.37 o 
  11   6   6     6503.72     6412.48     98.92 o 
 -11   7   6       95.59      146.11     12.17 o 
 -10   7   6     2276.22     2238.34     39.92 o 
  -9   7   6     3625.75     3633.69     54.54 o 
  -8   7   6     2773.30     2727.93     43.52 o 
  -7   7   6     1154.56     1129.77     25.32 o 
  -6   7   6    10690.51    10338.13    122.02 o 
  -5   7   6     4756.62     4675.47     62.01 o 
  -4   7   6     5336.15     5194.15     66.67 o 
  -3   7   6     6552.69     6659.22     81.50 o 
  -2   7   6     5356.10     5202.96     57.96 o 
  -1   7   6       65.63      110.41      5.09 o 
   0   7   6    25952.16    25432.68    223.12 o 
   1   7   6     4240.87     4292.22     44.04 o 
   2   7   6     3352.43     3381.73     36.53 o 
   3   7   6      706.22      733.07     12.72 o 
   4   7   6     6777.79     6713.62     65.62 o 
   5   7   6      454.92      458.94     11.53 o 
   6   7   6    13769.86    13705.95    139.10 o 
   7   7   6      166.33      159.94      9.33 o 
   8   7   6     2176.94     2153.60     41.77 o 
   9   7   6     2084.78     2175.96     43.20 o 
  10   7   6     4418.71     4341.70     72.14 o 
  11   7   6      122.55      150.75     19.37 o 
 -11   8   6     4799.65     4732.73     69.80 o 
 -10   8   6     3022.56     2988.78     58.84 o 
  -9   8   6       90.94      120.52     10.05 o 
  -8   8   6     5654.19     5480.28     78.89 o 
  -7   8   6    10043.31     9757.67    118.06 o 
  -6   8   6       32.23       52.14      7.73 o 
  -5   8   6     2663.56     2655.41     41.08 o 
  -4   8   6    10118.45     9913.60    116.90 o 
  -3   8   6      478.55      520.99     15.00 o 
  -2   8   6     2899.98     2878.08     36.47 o 
  -1   8   6    11710.65    11353.35    104.60 o 
   0   8   6      334.45      371.66     10.27 o 
   1   8   6    12930.80    12735.09    116.50 o 
   2   8   6     2692.50     2597.23     33.69 o 
   3   8   6     3993.12     3750.18     41.03 o 
   4   8   6     5352.98     5073.14     57.84 o 
   5   8   6     4502.81     4443.03     54.65 o 
   6   8   6       87.77      118.28      7.14 o 
   7   8   6     1672.16     1680.42     34.98 o 
   8   8   6     3840.00     3786.30     63.31 o 
   9   8   6       72.69      110.57     10.77 o 
  10   8   6     3475.17     3378.23    108.20 o 
 -10   9   6      395.13      379.51     16.09 o 
  -9   9   6     2208.81     2120.74     38.96 o 
  -8   9   6     1638.59     1553.11     31.29 o 
  -7   9   6     3766.48     3645.68     54.41 o 
  -6   9   6     2827.64     2806.16     44.37 o 
  -5   9   6     1136.15     1105.99     23.82 o 
  -4   9   6      359.55      427.83     14.31 o 
  -3   9   6     9932.52     9816.52    116.32 o 
  -2   9   6      314.80      383.32     13.34 o 
  -1   9   6     6044.05     5916.89     66.06 o 
   0   9   6     8203.97     8132.29     78.14 o 
   1   9   6     1967.31     2095.08     26.11 o 
   2   9   6      123.23      136.66      7.23 o 
   3   9   6    20551.00    19765.67    177.51 o 
   4   9   6     3990.51     3907.01     47.48 o 
   5   9   6     2567.96     2429.18     33.57 o 
   6   9   6      576.83      573.42     15.66 o 
   7   9   6     6766.98     6644.55     98.10 o 
   8   9   6      314.83      326.57     15.42 o 
   9   9   6     5010.92     4623.60     96.65 o 
  10   9   6       90.40      120.78     18.92 o 
 -10  10   6     4010.35     3861.66     60.64 o 
  -9  10   6        0.63       52.92     11.38 o 
  -8  10   6     2221.89     2179.15     39.40 o 
  -7  10   6       11.60       40.77     10.97 o 
  -6  10   6      109.98      100.66      9.18 o 
  -5  10   6     1843.60     1866.92     33.67 o 
  -4  10   6     7977.40     7881.90     97.80 o 
  -3  10   6       34.40       60.96      8.83 o 
  -2  10   6    11848.32    11811.94    137.48 o 
  -1  10   6      523.31      588.62     16.58 o 
   0  10   6      426.62      425.01     15.31 o 
   1  10   6      189.71      221.23      8.95 o 
   2  10   6    16341.66    15994.67    146.01 o 
   3  10   6        6.44       55.53      7.99 o 
   4  10   6    15138.27    14688.15    195.55 o 
   5  10   6     2075.01     1992.07     29.78 o 
   6  10   6     1383.66     1365.40     26.41 o 
   7  10   6      302.60      302.16     12.37 o 
   8  10   6     7962.15     7712.23    142.74 o 
   9  10   6      652.67      665.22     30.10 o 
  -9  11   6     6244.78     6035.72     84.20 o 
  -8  11   6      559.59      625.51     28.84 o 
  -7  11   6     1295.81     1257.32     28.26 o 
  -6  11   6       96.73      128.50     12.03 o 
  -5  11   6     3546.17     3592.85     54.04 o 
  -4  11   6       41.36       82.75     10.96 o 
  -3  11   6    13258.42    13309.92    154.85 o 
  -2  11   6      885.95      913.38     25.77 o 
  -1  11   6     2736.90     2733.49     42.42 o 
   0  11   6      717.34      752.34     19.09 o 
   1  11   6     3709.75     3612.28     46.64 o 
   2  11   6       10.69       47.90      6.48 o 
   3  11   6    11991.49    11725.90    129.50 o 
   4  11   6      322.93      375.85     11.78 o 
   5  11   6     3792.78     3723.38     52.81 o 
   6  11   6      127.59      204.30     14.67 o 
   7  11   6     2413.62     2365.68     45.93 o 
   8  11   6       77.43      130.47     16.58 o 
   9  11   6     7645.22     7530.81    143.29 o 
  -8  12   6     5296.12     5247.39     76.07 o 
  -7  12   6      160.21      215.74     12.76 o 
  -6  12   6      168.24      216.52     12.93 o 
  -5  12   6      643.23      650.79     19.79 o 
  -4  12   6     6036.14     5764.92     77.74 o 
  -3  12   6     1388.34     1359.70     28.34 o 
  -2  12   6     8936.62     8950.56    110.07 o 
  -1  12   6     2202.24     2218.24     37.66 o 
   0  12   6      199.97      223.56     11.84 o 
   1  12   6     2723.12     2789.43     43.10 o 
   2  12   6     7771.19     7783.02     86.09 o 
   3  12   6      986.77     1022.11     18.24 o 
   4  12   6     7119.05     7016.22     87.86 o 
   5  12   6     1308.02     1330.14     26.70 o 
   6  12   6        1.55       51.01     14.56 o 
   7  12   6       82.28      145.90     12.10 o 
   8  12   6     5659.76     5511.06    111.72 o 
  -8  13   6      171.67      215.27     14.41 o 
  -7  13   6      549.41      562.82     19.82 o 
  -6  13   6     3165.13     3239.98     52.85 o 
  -5  13   6      937.22      928.62     24.25 o 
  -4  13   6      964.55     1006.73     24.87 o 
  -3  13   6     5129.89     5043.31     70.50 o 
  -2  13   6     2710.93     2696.66     44.40 o 
  -1  13   6     3823.91     3817.38     56.26 o 
   0  13   6     1861.73     1912.45     34.67 o 
   1  13   6     3584.94     3607.45     67.26 o 
   2  13   6      685.93      770.42     32.78 o 
   3  13   6     8766.85     8844.76    162.52 o 
   4  13   6      128.43      197.07     13.15 o 
   5  13   6      578.53      636.79     33.41 o 
   6  13   6     3248.75     3246.93     58.69 o 
   7  13   6     2103.24     2122.34     56.82 o 
  -6  14   6       71.82      123.41     12.17 o 
  -5  14   6     5210.07     5225.25     75.01 o 
  -4  14   6     1257.69     1233.60     28.64 o 
  -3  14   6     1227.87     1300.64     29.16 o 
  -2  14   6     3283.43     3434.03     53.62 o 
  -1  14   6     4374.60     4375.76     63.31 o 
   0  14   6       40.90       81.04     10.05 o 
   1  14   6      893.32      933.69     30.15 o 
   2  14   6     4487.93     4607.01     99.95 o 
   3  14   6      127.32      198.53     28.25 o 
   4  14   6     2309.15     2348.47     57.47 o 
   5  14   6     2052.33     2104.96     54.03 o 
   6  14   6      354.97      433.78     20.94 o 
  -5  15   6      290.76      285.41     16.13 o 
  -4  15   6     1391.49     1391.90     31.44 o 
  -3  15   6      956.82     1011.86     26.20 o 
  -2  15   6     2198.93     2258.92     41.46 o 
  -1  15   6       23.58       67.21     11.50 o 
   0  15   6     4261.59     4423.28     90.91 o 
   1  15   6      491.44      543.77     20.77 o 
   2  15   6     1892.27     2046.26     43.21 o 
   3  15   6      913.19      960.14     49.22 o 
   4  15   6     1581.99     1633.82     65.44 o 
  -3  16   6      294.30      302.59     23.08 o 
  -2  16   6       55.08      118.07     16.23 o 
  -1  16   6     4560.96     4621.31     89.06 o 
   0  16   6       28.04      106.25     17.27 o 
   1  16   6     9431.40     9810.49    332.26 o 
   2  16   6        3.73      105.48     29.41 o 
 -11   0   7     7230.77     7179.81    188.25 o 
  -9   0   7     3624.58     3542.07    104.06 o 
  -7   0   7     2015.32     2084.48     37.91 o 
  -5   0   7     9433.93     9512.25    216.39 o 
  -3   0   7    13552.53    13569.30    172.94 o 
  -1   0   7      425.44      357.72     11.83 o 
   1   0   7    20528.30    19914.48    247.94 o 
   3   0   7    28676.22    28667.60    436.68 o 
   5   0   7     4574.18     4518.66     83.05 o 
   7   0   7    24434.19    23713.51    370.31 o 
   9   0   7     6697.84     6763.92    123.96 o 
  11   0   7     5683.43     5886.74    114.39 o 
 -12   1   7     2069.90     2090.99     79.89 o 
 -11   1   7      300.10      358.90     21.96 o 
 -10   1   7     9230.42     9061.63    158.32 o 
  -9   1   7       15.72       48.13      8.67 o 
  -8   1   7      123.31      167.16      9.57 o 
  -7   1   7     6738.28     6586.86     65.77 o 
  -6   1   7     6279.56     6201.25     61.71 o 
  -5   1   7       48.13       99.91      6.08 o 
  -4   1   7    20752.70    20955.13    185.49 o 
  -3   1   7    13532.66    13716.94    138.42 o 
  -2   1   7     2250.72     2470.72     27.32 o 
  -1   1   7       14.48       46.53      4.46 o 
   0   1   7    25214.93    25662.93    223.69 o 
   1   1   7      134.22      123.57      8.09 o 
   2   1   7    17760.60    17829.06    161.05 o 
   3   1   7       47.50       92.31      6.15 o 
   4   1   7      174.37      216.66     12.39 o 
   5   1   7     2192.44     2116.18     32.81 o 
   6   1   7     6661.07     6951.95     85.71 o 
   7   1   7        3.71       56.16     11.96 o 
   8   1   7    13439.72    13644.56    158.35 o 
   9   1   7      675.48      713.94     19.32 o 
  10   1   7       26.84       80.70      9.43 o 
  11   1   7      130.93      154.98     11.69 o 
  12   1   7     4771.11     4967.83     72.43 o 
 -12   2   7      475.14      482.12     36.69 o 
 -11   2   7     3842.19     3745.65     80.11 o 
 -10   2   7        2.67       59.19     13.46 o 
  -9   2   7     3873.88     3976.21     63.29 o 
  -8   2   7     3511.82     3509.25     50.15 o 
  -7   2   7      406.01      393.80     13.34 o 
  -6   2   7     7746.93     7426.88     72.03 o 
  -5   2   7    13953.33    13763.43    125.13 o 
  -4   2   7     3905.98     3852.51     40.23 o 
  -3   2   7    18373.53    18572.84    164.89 o 
  -2   2   7     3516.37     3652.28     41.17 o 
  -1   2   7     2600.04     2700.65     28.78 o 
   0   2   7     4116.88     3931.16     39.12 o 
   1   2   7    29523.61    29940.42    260.36 o 
   2   2   7       28.20       43.76      4.22 o 
   3   2   7    11896.42    12007.22    119.82 o 
   4   2   7    10019.53     9572.64    110.91 o 
   5   2   7    10110.59    10247.32    119.08 o 
   6   2   7     6457.87     6270.04     78.56 o 
   7   2   7     6514.35     6504.81     82.14 o 
   8   2   7     1858.84     1804.80     32.27 o 
   9   2   7      878.63      908.88     22.07 o 
  10   2   7     2977.19     3007.99     48.16 o 
  11   2   7       61.65       93.80     11.87 o 
 -12   3   7     2257.28     2281.74     58.80 o 
 -11   3   7        4.31       54.61     11.58 o 
 -10   3   7     1128.40     1132.32     25.27 o 
  -9   3   7     3471.44     3323.96     49.46 o 
  -8   3   7      773.37      786.46     19.99 o 
  -7   3   7     4088.23     4004.77     54.64 o 
  -6   3   7     1543.28     1478.42     22.66 o 
  -5   3   7      300.14      309.55      7.70 o 
  -4   3   7    13455.91    13493.55    122.25 o 
  -3   3   7      602.11      635.18     10.97 o 
  -2   3   7     2004.94     2035.22     23.58 o 
  -1   3   7    12564.21    12446.47    112.26 o 
   0   3   7     7251.79     7769.15     72.28 o 
   1   3   7     2155.38     1872.15     21.52 o 
   2   3   7    14498.93    14278.97    246.59 o 
   3   3   7     6874.69     6632.04     69.80 o 
   4   3   7      839.91      821.68     14.21 o 
   5   3   7    12658.81    12423.69    141.81 o 
   6   3   7     9891.60     9759.15    139.05 o 
   7   3   7      595.33      630.29     16.65 o 
   8   3   7     3551.40     3609.35     52.61 o 
   9   3   7     4811.74     4810.22     66.78 o 
  10   3   7       99.82      142.32     11.02 o 
  11   3   7     3973.42     4067.34     61.27 o 
 -12   4   7     3148.50     3210.12     60.54 o 
 -11   4   7      316.62      330.46     14.73 o 
 -10   4   7      894.71      884.45     22.29 o 
  -9   4   7      194.40      205.59     11.24 o 
  -8   4   7     9604.58     9353.04    112.42 o 
  -7   4   7      167.47      198.24     16.44 o 
  -6   4   7     3220.99     3141.69     45.04 o 
  -5   4   7     2642.42     2596.74     33.21 o 
  -4   4   7     1350.80     1436.52     18.65 o 
  -3   4   7      373.96      435.47     13.82 o 
  -2   4   7    16572.94    16190.29    144.69 o 
  -1   4   7       72.30      116.93      5.74 o 
   0   4   7    18785.36    18472.00    163.37 o 
   1   4   7      136.20      163.37      7.33 o 
   2   4   7     8401.93     8157.25    122.68 o 
   3   4   7     6995.43     7123.12     74.85 o 
   4   4   7    10894.24    10753.97    109.30 o 
   5   4   7      271.56      314.57     12.65 o 
   6   4   7     3602.10     3589.58     50.24 o 
   7   4   7     3847.27     3975.54     71.26 o 
   8   4   7     1084.83     1110.99     23.84 o 
   9   4   7      292.14      283.22     12.58 o 
  10   4   7     4787.07     4906.48     69.10 o 
  11   4   7      109.88      151.28     13.45 o 
 -11   5   7      758.41      745.52     21.37 o 
 -10   5   7      212.83      230.63     12.57 o 
  -9   5   7     8866.92     8713.04    107.75 o 
  -8   5   7       68.30      124.87      9.58 o 
  -7   5   7    12524.71    12392.90    143.45 o 
  -6   5   7      562.98      504.43     14.74 o 
  -5   5   7      112.79      140.94     13.86 o 
  -4   5   7      327.16      399.03     13.37 o 
  -3   5   7    12970.76    13294.38    120.84 o 
  -2   5   7       21.55       33.26      4.51 o 
  -1   5   7    31865.19    30477.03    291.84 o 
   0   5   7      168.29      219.11      6.31 o 
   1   5   7       20.61       37.24      4.28 o 
   2   5   7       25.56       72.21      7.09 o 
   3   5   7    15316.57    14592.79    144.89 o 
   4   5   7       13.59       46.02      4.83 o 
   5   5   7    11411.95    11094.55    128.49 o 
   6   5   7      178.80      167.66      8.78 o 
   7   5   7     1483.54     1508.15     27.96 o 
   8   5   7     1150.39     1145.36     24.41 o 
   9   5   7     8490.51     8636.48    107.80 o 
  10   5   7      149.38      168.23     13.02 o 
  11   5   7     6474.17     6511.27    100.51 o 
 -11   6   7       10.94       53.90     10.78 o 
 -10   6   7      924.80      926.40     23.64 o 
  -9   6   7        6.45       76.39      9.78 o 
  -8   6   7    12968.91    12567.36    147.39 o 
  -7   6   7      529.13      526.44     16.14 o 
  -6   6   7     4415.98     4463.06     60.48 o 
  -5   6   7      157.61      203.49     10.19 o 
  -4   6   7     3789.85     3918.49     53.35 o 
  -3   6   7      732.71      752.35     14.46 o 
  -2   6   7     7693.00     7415.45     70.98 o 
  -1   6   7        7.73       25.73      4.93 o 
   0   6   7    10048.89     9868.14     91.27 o 
   1   6   7       27.14       54.74      5.00 o 
   2   6   7      791.59      771.04     12.65 o 
   3   6   7     3657.18     3594.52     42.76 o 
   4   6   7    17195.34    16403.44    162.74 o 
   5   6   7      589.43      654.57     16.85 o 
   6   6   7    13669.34    13339.52    153.86 o 
   7   6   7     1149.22     1190.11     36.17 o 
   8   6   7     2114.13     2076.33     35.98 o 
   9   6   7        1.25       79.09     13.24 o 
  10   6   7    11563.31    11602.63    160.89 o 
  11   6   7      179.88      225.66     20.18 o 
 -11   7   7       35.78       70.00     11.87 o 
 -10   7   7     1850.06     1793.51     35.35 o 
  -9   7   7     2912.51     2718.39     45.12 o 
  -8   7   7     2055.54     2063.61     36.68 o 
  -7   7   7     6362.84     6395.39     82.73 o 
  -6   7   7     3340.59     3271.44     48.46 o 
  -5   7   7      371.78      417.15     14.19 o 
  -4   7   7    10134.78    10006.62    118.02 o 
  -3   7   7     5906.11     5900.90     74.58 o 
  -2   7   7     1285.44     1281.69     20.59 o 
  -1   7   7     8680.89     8616.25     81.24 o 
   0   7   7     1753.51     1817.19     22.53 o 
   1   7   7     3807.03     3790.48     39.99 o 
   2   7   7     2485.14     2424.60     28.38 o 
   3   7   7     5558.31     5561.33     70.05 o 
   4   7   7      163.93      180.23     11.41 o 
   5   7   7    20829.70    20332.06    200.86 o 
   6   7   7     2598.12     2580.36     40.35 o 
   7   7   7      427.22      447.77     18.23 o 
   8   7   7     1025.26     1038.95     23.69 o 
   9   7   7    10321.55    10057.00    146.04 o 
  10   7   7        0.23       58.89     10.79 o 
 -10   8   7      139.51      162.46     13.73 o 
  -9   8   7     4446.06     4338.92     63.76 o 
  -8   8   7     3726.74     3481.98     53.36 o 
  -7   8   7      279.14      320.31     13.77 o 
  -6   8   7     4807.72     4812.76     65.98 o 
  -5   8   7     8842.22     8685.14    105.94 o 
  -4   8   7     2317.95     2196.06     36.26 o 
  -3   8   7     5073.22     5040.15     66.54 o 
  -2   8   7     9610.92     9401.94    111.23 o 
  -1   8   7     4270.04     4239.51     50.00 o 
   0   8   7     4552.94     4481.42     46.38 o 
   1   8   7     6475.72     6325.52     62.34 o 
   2   8   7      166.67      205.58      8.73 o 
   3   8   7     2457.69     2372.30     43.50 o 
   4   8   7    15700.90    14931.21    150.67 o 
   5   8   7      990.16      995.06     19.44 o 
   6   8   7      963.28      954.30     21.67 o 
   7   8   7     4136.95     4014.75     57.50 o 
   8   8   7     3058.50     3014.11     54.30 o 
   9   8   7     1815.27     1798.84     39.09 o 
  10   8   7      983.17      948.54     36.73 o 
 -10   9   7     4902.24     4722.10     90.79 o 
  -9   9   7      558.76      542.96     19.01 o 
  -8   9   7       41.18       58.13     11.12 o 
  -7   9   7     1234.78     1288.90     27.96 o 
  -6   9   7     2819.20     2739.25     44.35 o 
  -5   9   7     1378.35     1351.65     27.46 o 
  -4   9   7     7598.40     7357.93     92.29 o 
  -3   9   7     2062.49     2033.61     38.51 o 
  -2   9   7     1805.55     1872.66     33.34 o 
  -1   9   7     5437.73     5260.02     68.17 o 
   0   9   7     9122.77     8979.36     94.88 o 
   1   9   7       72.60      120.33      6.38 o 
   2   9   7    11249.22    10948.45    102.88 o 
   3   9   7     3892.09     3811.21     46.78 o 
   4   9   7      271.66      283.15     10.25 o 
   5   9   7     3426.34     3455.21     44.32 o 
   6   9   7     4575.39     4412.08     61.60 o 
   7   9   7      122.13      175.36     13.89 o 
   8   9   7     6139.97     5978.60     92.16 o 
   9   9   7      652.53      644.19     29.56 o 
  -9  10   7     2133.90     2082.39     39.90 o 
  -8  10   7      480.48      479.78     17.59 o 
  -7  10   7     2038.17     1942.44     36.63 o 
  -6  10   7       54.68       91.33      9.64 o 
  -5  10   7     5707.12     5555.39     74.89 o 
  -4  10   7      262.70      315.93     13.47 o 
  -3  10   7    10334.83    10344.10    123.86 o 
  -2  10   7      113.92      141.56      9.65 o 
  -1  10   7     1642.39     1671.03     32.79 o 
   0  10   7     1208.15     1270.96     22.88 o 
   1  10   7    20704.82    20351.34    214.49 o 
   2  10   7       76.54      119.24      7.68 o 
   3  10   7     3012.75     3059.97     40.15 o 
   4  10   7     2315.21     2288.62     32.82 o 
   5  10   7     2279.47     2268.73     33.08 o 
   6  10   7      945.47      932.93     25.77 o 
   7  10   7     5037.33     4963.19     79.11 o 
   8  10   7       62.25       93.95     15.19 o 
   9  10   7     3407.13     3350.48     78.53 o 
  -9  11   7      327.91      333.63     16.19 o 
  -8  11   7      730.30      710.15     21.73 o 
  -7  11   7      138.76      150.29     11.60 o 
  -6  11   7     7062.09     6666.19     88.55 o 
  -5  11   7       97.76      123.52     10.74 o 
  -4  11   7    11771.80    11775.01    140.41 o 
  -3  11   7        3.53       34.69     10.50 o 
  -2  11   7       37.74       64.71      9.24 o 
  -1  11   7       11.63       64.10     11.85 o 
   0  11   7    12971.45    12994.22    224.67 o 
   1  11   7       13.12       73.27      9.59 o 
   2  11   7     6646.97     6644.12     81.52 o 
   3  11   7      343.17      385.73     11.95 o 
   4  11   7      157.49      205.44      9.42 o 
   5  11   7       66.77      101.77     10.72 o 
   6  11   7     3002.79     2966.32     45.62 o 
   7  11   7      688.01      734.34     32.17 o 
   8  11   7     3747.46     3694.54     94.57 o 
  -8  12   7      131.03      186.81     13.52 o 
  -7  12   7      301.30      310.26     15.08 o 
  -6  12   7      718.14      724.44     21.64 o 
  -5  12   7    13757.04    13360.10    159.01 o 
  -4  12   7        5.74       76.34     16.80 o 
  -3  12   7     1414.64     1403.25     29.48 o 
  -2  12   7      760.01      720.83     20.27 o 
  -1  12   7     3253.46     3301.70     50.18 o 
   0  12   7     1800.01     1841.07     48.09 o 
   1  12   7     5641.93     5803.88    149.70 o 
   2  12   7      147.23      193.81      9.55 o 
   3  12   7     3568.18     3598.56     52.67 o 
   4  12   7     1370.80     1475.01     28.48 o 
   5  12   7      859.76      899.28     21.74 o 
   6  12   7     1149.79     1195.30     25.74 o 
   7  12   7     6560.28     6451.06    124.19 o 
  -7  13   7     2140.84     2190.87     42.16 o 
  -6  13   7     3628.82     3443.33     55.67 o 
  -5  13   7      175.08      217.33     13.36 o 
  -4  13   7     4844.53     4749.90     68.73 o 
  -3  13   7     1515.14     1468.67     30.90 o 
  -2  13   7       15.45       67.92     14.92 o 
  -1  13   7     2820.81     2895.43     46.54 o 
   0  13   7     1502.91     1498.52     29.91 o 
   1  13   7      680.03      712.81     28.26 o 
   2  13   7     5970.71     5994.14    112.02 o 
   3  13   7     1290.10     1290.69     33.05 o 
   4  13   7     1852.64     1936.19     40.19 o 
   5  13   7     2561.26     2560.15     49.07 o 
   6  13   7     5070.32     5058.92     81.77 o 
  -6  14   7     2296.92     2237.28     42.66 o 
  -5  14   7     1911.67     1849.71     41.19 o 
  -4  14   7      777.12      821.25     23.58 o 
  -3  14   7     1120.01     1144.03     27.49 o 
  -2  14   7     5935.23     5954.38    110.38 o 
  -1  14   7       73.61      100.65     10.99 o 
   0  14   7     1205.11     1231.45     28.94 o 
   1  14   7     3881.11     3930.14    107.94 o 
   2  14   7     1652.68     1751.25     47.09 o 
   3  14   7     1314.00     1348.60     39.89 o 
   4  14   7     1528.90     1633.37     48.83 o 
   5  14   7      416.37      538.31     25.59 o 
  -4  15   7      387.49      384.00     30.33 o 
  -3  15   7     2202.81     2269.54     42.32 o 
  -2  15   7      496.40      538.57     18.99 o 
  -1  15   7     6206.80     6332.26     85.89 o 
   0  15   7     2697.53     2723.12     67.33 o 
   1  15   7      120.10      172.56     13.79 o 
   2  15   7      554.47      620.60     27.78 o 
   3  15   7     4607.04     4686.71    135.51 o 
   4  15   7      404.85      528.90     35.86 o 
 -12   0   8     6222.85     6422.27    177.22 o 
 -10   0   8     4700.76     4457.19    128.45 o 
  -8   0   8     5905.11     6130.41     89.74 o 
  -6   0   8    31807.88    30875.02    383.81 o 
  -4   0   8       39.51      113.20     10.48 o 
  -2   0   8     7612.23     7759.17    103.81 o 
   0   0   8    14517.21    15093.46    190.68 o 
   2   0   8     8576.01     8558.46    140.94 o 
   4   0   8     4136.42     3975.49     75.03 o 
   6   0   8    23654.05    22987.93    359.15 o 
   8   0   8     2842.64     2903.05     64.37 o 
  10   0   8     2661.95     2698.37     64.35 o 
 -12   1   8      291.96      288.34     30.35 o 
 -11   1   8     4328.30     4536.07     94.45 o 
 -10   1   8      364.34      356.77     21.22 o 
  -9   1   8       65.81       75.96      9.50 o 
  -8   1   8      378.29      386.04     13.98 o 
  -7   1   8    15622.00    15331.70    155.47 o 
  -6   1   8       20.97       76.77     10.20 o 
  -5   1   8    13358.22    12990.22    119.37 o 
  -4   1   8      779.20      691.55     12.61 o 
  -3   1   8     2457.49     2292.78     39.05 o 
  -2   1   8     6079.08     6112.37     59.29 o 
  -1   1   8    18764.22    18765.82    166.31 o 
   0   1   8       35.33       69.76      4.22 o 
   1   1   8     7713.06     7518.23     73.23 o 
   2   1   8     1950.52     1897.26     21.54 o 
   3   1   8      474.43      542.63     13.65 o 
   4   1   8      705.01      709.94     16.76 o 
   5   1   8    15490.49    15291.63    178.20 o 
   6   1   8        1.37       21.52      8.52 o 
   7   1   8    14316.43    14224.12    164.05 o 
   8   1   8     3599.78     3636.07     53.45 o 
   9   1   8      970.96      990.84     23.64 o 
  10   1   8       71.86      117.45     14.83 o 
  11   1   8     6431.14     6469.69     88.33 o 
 -12   2   8     2890.53     2858.39     69.16 o 
 -11   2   8      452.18      505.72     25.41 o 
 -10   2   8     1697.56     1676.08     66.98 o 
  -9   2   8     4267.44     4239.86     60.13 o 
  -8   2   8     1450.15     1409.06     27.68 o 
  -7   2   8      329.94      366.67     23.95 o 
  -6   2   8    10320.16     9759.96    167.09 o 
  -5   2   8      384.89      433.01     10.13 o 
  -4   2   8     7384.40     7485.47     79.02 o 
  -3   2   8     4927.36     4918.36     55.42 o 
  -2   2   8     4715.46     4346.51     44.33 o 
  -1   2   8     3485.96     3755.92     38.74 o 
   0   2   8    35337.51    35305.18    306.03 o 
   1   2   8     1992.95     2168.52     24.26 o 
   2   2   8     2438.41     2585.58     31.64 o 
   3   2   8     5913.64     5983.28     73.63 o 
   4   2   8    12970.66    12727.12    144.95 o 
   5   2   8     3306.01     3090.58     44.49 o 
   6   2   8     5872.23     6020.13     97.20 o 
   7   2   8     1029.96     1019.15     22.37 o 
   8   2   8      818.97      858.50     21.08 o 
   9   2   8     5964.31     5991.75     80.43 o 
  10   2   8     1699.38     1710.87     33.74 o 
  11   2   8       73.59      118.79     11.23 o 
 -11   3   8     2940.23     3022.69     97.55 o 
 -10   3   8     5348.50     5424.33     74.17 o 
  -9   3   8      423.41      473.34     16.05 o 
  -8   3   8     2501.98     2440.74     39.57 o 
  -7   3   8     1974.05     1999.67     33.84 o 
  -6   3   8        1.03       23.20      7.75 o 
  -5   3   8     4260.15     4220.69     49.70 o 
  -4   3   8     7166.74     7438.40     78.37 o 
  -3   3   8     1423.87     1440.46     20.41 o 
  -2   3   8     7194.70     7207.76     68.77 o 
  -1   3   8    14438.06    14516.48    143.88 o 
   0   3   8       39.76       69.15      7.48 o 
   1   3   8     4894.30     4913.32     62.14 o 
   2   3   8    12308.61    12502.90    125.10 o 
   3   3   8       72.41      101.72      6.30 o 
   4   3   8     9788.72     9522.44    111.71 o 
   5   3   8     2109.18     2088.78     33.43 o 
   6   3   8       20.53       34.83      7.76 o 
   7   3   8     9221.56     9332.91    113.06 o 
   8   3   8     4548.52     4605.62     64.23 o 
   9   3   8        9.84       32.45      9.86 o 
  10   3   8     5335.67     5292.22     74.05 o 
  11   3   8     4221.00     4311.38     64.89 o 
 -11   4   8     1461.32     1517.80     32.15 o 
 -10   4   8      321.73      354.87     22.90 o 
  -9   4   8     6443.31     6138.15     80.83 o 
  -8   4   8     3270.00     3252.97     49.06 o 
  -7   4   8     2903.14     2804.24     49.77 o 
  -6   4   8      978.54     1008.16     21.78 o 
  -5   4   8     4592.69     4535.66     60.19 o 
  -4   4   8       54.00       87.11      6.47 o 
  -3   4   8    24303.43    23523.26    231.70 o 
  -2   4   8      434.30      428.78      9.17 o 
  -1   4   8     6212.71     6198.06     60.06 o 
   0   4   8     3043.05     3189.45     34.14 o 
   1   4   8     7274.52     7493.32     70.92 o 
   2   4   8      722.07      738.88     13.89 o 
   3   4   8    30115.27    29532.06    284.08 o 
   4   4   8       10.64       28.11      6.06 o 
   5   4   8       60.17       68.55      6.65 o 
   6   4   8     3485.15     3360.05     58.06 o 
   7   4   8     4814.60     4708.46     64.22 o 
   8   4   8     3335.69     3456.70     84.65 o 
   9   4   8     5134.39     5237.44     72.46 o 
  10   4   8     1328.12     1376.25     29.79 o 
  11   4   8     1278.74     1337.02     34.29 o 
 -11   5   8       56.93       89.06     18.35 o 
 -10   5   8     3248.23     3157.59     50.61 o 
  -9   5   8      290.56      322.31     14.06 o 
  -8   5   8     9513.25     9212.80    112.70 o 
  -7   5   8     1115.66     1050.86     23.46 o 
  -6   5   8      302.67      284.37     11.96 o 
  -5   5   8     1450.68     1355.95     25.88 o 
  -4   5   8    23353.40    22376.29    245.31 o 
  -3   5   8      689.69      714.93     16.96 o 
  -2   5   8    12771.54    13034.70    118.97 o 
  -1   5   8      277.96      325.80      7.82 o 
   0   5   8       38.03       76.57      8.31 o 
   1   5   8      367.47      358.11      8.53 o 
   2   5   8    18500.33    18303.55    179.79 o 
   3   5   8      685.25      745.34     14.40 o 
   4   5   8    14486.47    13774.44    156.60 o 
   5   5   8     1078.59      996.10     21.39 o 
   6   5   8     2158.89     2130.98     35.12 o 
   7   5   8      807.60      846.55     20.26 o 
   8   5   8     8722.82     8591.37    106.88 o 
   9   5   8      485.34      517.31     17.11 o 
  10   5   8     2507.25     2553.20     43.90 o 
 -11   6   8     1915.52     1973.46     38.74 o 
 -10   6   8        2.52       62.68     11.05 o 
  -9   6   8    11215.86    10729.75    130.53 o 
  -8   6   8      352.42      426.05     15.62 o 
  -7   6   8     1639.73     1614.29     30.81 o 
  -6   6   8       99.58      149.61     12.06 o 
  -5   6   8    11249.83    10886.41    128.19 o 
  -4   6   8      556.77      582.10     16.20 o 
  -3   6   8     6354.66     6366.46     70.25 o 
  -2   6   8       83.34      100.34      6.35 o 
  -1   6   8      439.81      558.94     10.66 o 
   0   6   8     2071.40     2088.01     25.06 o 
   1   6   8     2263.61     2387.10     30.09 o 
   2   6   8      662.13      670.12     17.98 o 
   3   6   8    16194.74    16028.42    159.61 o 
   4   6   8      173.54      194.03      9.13 o 
   5   6   8     4811.69     4686.04     62.62 o 
   6   6   8      318.34      355.05     12.51 o 
   7   6   8     5178.25     5038.05     68.25 o 
   8   6   8      502.83      529.79     16.79 o 
   9   6   8     8767.76     8711.20    109.71 o 
  10   6   8      329.88      392.62     17.58 o 
 -10   7   8     6884.42     6832.75     91.87 o 
  -9   7   8      292.13      373.83     16.03 o 
  -8   7   8     4396.32     4271.30     62.02 o 
  -7   7   8     1545.13     1490.96     29.79 o 
  -6   7   8      645.93      682.94     18.92 o 
  -5   7   8     2250.57     2286.83     37.98 o 
  -4   7   8    10474.44    10303.96    122.18 o 
  -3   7   8      905.87      886.70     20.08 o 
  -2   7   8     6048.67     6044.53     67.44 o 
  -1   7   8     4157.99     4016.27     47.64 o 
   0   7   8      318.33      331.77      9.10 o 
   1   7   8     4191.22     4067.61     66.50 o 
   2   7   8     6703.52     6467.91     70.70 o 
   3   7   8        8.76       51.41      8.30 o 
   4   7   8    10002.12     9825.82    103.02 o 
   5   7   8     2332.52     2297.80     37.06 o 
   6   7   8      143.89      181.17      9.85 o 
   7   7   8     3362.60     3335.84     50.18 o 
   8   7   8    10408.45    10059.04    194.49 o 
   9   7   8      427.07      492.23     24.10 o 
  10   7   8     4186.78     4134.06     70.96 o 
 -10   8   8     1251.57     1229.18     29.47 o 
  -9   8   8     3628.92     3454.31     60.15 o 
  -8   8   8       73.01       89.33      9.94 o 
  -7   8   8      124.24      155.97     11.15 o 
  -6   8   8     6604.12     6396.06     83.78 o 
  -5   8   8      141.49      139.75     10.84 o 
  -4   8   8     2530.74     2522.72     40.67 o 
  -3   8   8    10281.29    10289.46    136.78 o 
  -2   8   8     2135.83     2182.10     35.44 o 
  -1   8   8     9999.80     9631.30    101.09 o 
   0   8   8    10374.61    10305.51    106.98 o 
   1   8   8     7072.16     6905.05     77.73 o 
   2   8   8     1372.51     1361.60     21.99 o 
   3   8   8     9377.54     8863.48     94.08 o 
   4   8   8     2968.86     2929.91     41.52 o 
   5   8   8      672.50      722.29     18.31 o 
   6   8   8     7824.82     7822.86    114.32 o 
   7   8   8     1384.82     1369.75     32.69 o 
   8   8   8       13.31       77.27     13.19 o 
   9   8   8     5452.07     5276.91     84.29 o 
  -9   9   8       39.05       71.07     11.79 o 
  -8   9   8      564.53      595.54     19.60 o 
  -7   9   8     4965.41     4778.97     68.34 o 
  -6   9   8      157.86      160.12     11.14 o 
  -5   9   8     4942.46     5046.81     76.64 o 
  -4   9   8     1681.93     1704.57     32.04 o 
  -3   9   8      178.54      211.35     11.41 o 
  -2   9   8     6685.27     6559.61     83.06 o 
  -1   9   8     6663.09     6603.44    109.79 o 
   0   9   8      313.00      336.10     10.81 o 
   1   9   8     6531.55     6523.61     67.08 o 
   2   9   8     5538.16     5425.27     61.94 o 
   3   9   8      126.25      143.84      7.84 o 
   4   9   8     1682.98     1656.55     30.82 o 
   5   9   8     8376.40     8240.64    102.37 o 
   6   9   8       16.59       59.02     10.37 o 
   7   9   8     2430.33     2384.91     55.02 o 
   8   9   8     2417.89     2383.64     47.57 o 
   9   9   8       46.16       95.87     15.16 o 
  -9  10   8      465.88      486.95     28.99 o 
  -8  10   8      894.87      885.11     24.45 o 
  -7  10   8       71.92      105.98     10.85 o 
  -6  10   8     8916.62     8570.51    108.57 o 
  -5  10   8      841.02      846.66     22.17 o 
  -4  10   8     3265.56     3258.98     50.31 o 
  -3  10   8       51.32       62.24      9.01 o 
  -2  10   8     5112.54     4857.81     66.12 o 
  -1  10   8      119.12      168.97     10.16 o 
   0  10   8    12180.84    12236.86    219.18 o 
   1  10   8       20.85       69.65      7.68 o 
   2  10   8     1911.65     1938.59     28.79 o 
   3  10   8      857.32      888.77     20.67 o 
   4  10   8     6411.70     6397.23     73.17 o 
   5  10   8      723.97      836.93     21.21 o 
   6  10   8     5218.80     5171.71     81.70 o 
   7  10   8      215.96      263.80     15.67 o 
   8  10   8      440.53      459.32     19.67 o 
  -8  11   8      169.64      194.36     15.54 o 
  -7  11   8     5535.18     5278.96     75.59 o 
  -6  11   8      290.55      349.72     16.45 o 
  -5  11   8    10080.27     9626.63    119.94 o 
  -4  11   8      358.19      373.74     15.51 o 
  -3  11   8      144.22      150.13     11.92 o 
  -2  11   8     1153.67     1175.05     25.79 o 
  -1  11   8    16549.58    16558.80    280.48 o 
   0  11   8       73.79      153.63     12.03 o 
   1  11   8     7983.58     7944.57    114.24 o 
   2  11   8     1363.90     1358.89     26.81 o 
   3  11   8     1608.62     1648.23     30.51 o 
   4  11   8      760.84      828.24     18.24 o 
   5  11   8     9306.27     9291.92    131.22 o 
   6  11   8       20.60       68.05     14.50 o 
   7  11   8     2281.24     2354.91     47.83 o 
   8  11   8      398.11      420.25     29.19 o 
  -7  12   8       17.11       84.68     11.89 o 
  -6  12   8     5991.81     5900.27     82.61 o 
  -5  12   8        1.49       56.73     10.73 o 
  -4  12   8     1537.31     1505.55     31.56 o 
  -3  12   8      339.66      379.59     15.68 o 
  -2  12   8     4463.17     4395.14     63.06 o 
  -1  12   8       49.55       94.48     13.94 o 
   0  12   8     8763.33     8752.12    199.91 o 
   1  12   8        8.83       83.31     18.13 o 
   2  12   8      361.70      438.25     18.12 o 
   3  12   8       88.41      144.01     10.37 o 
   4  12   8     2117.70     2157.69     37.73 o 
   5  12   8      563.11      626.87     21.75 o 
   6  12   8     5879.80     5823.79     90.97 o 
   7  12   8       96.75      201.74     19.61 o 
  -6  13   8       20.99       81.56     17.76 o 
  -5  13   8     1255.47     1222.39     29.21 o 
  -4  13   8     2522.60     2515.49     44.66 o 
  -3  13   8       80.17      112.74     10.89 o 
  -2  13   8     1017.03     1015.06     25.04 o 
  -1  13   8     3484.80     3379.80     78.20 o 
   0  13   8       95.88      149.66     14.67 o 
   1  13   8     1308.50     1364.24     33.21 o 
   2  13   8     1741.66     1787.52     38.72 o 
   3  13   8       14.10       54.39     12.81 o 
   4  13   8     1897.07     1882.87     40.01 o 
   5  13   8     1299.67     1307.41     40.28 o 
   6  13   8       53.38      127.34     23.06 o 
  -5  14   8     1619.41     1578.44     34.74 o 
  -4  14   8      349.43      412.61     21.02 o 
  -3  14   8     4993.30     4944.09     94.91 o 
  -2  14   8     1198.65     1217.32     28.20 o 
  -1  14   8      776.31      814.74     29.23 o 
   0  14   8     2460.06     2426.49     55.89 o 
   1  14   8     1080.06     1114.43     30.10 o 
   2  14   8      356.89      489.17     36.36 o 
   3  14   8     6307.98     6189.90    115.51 o 
   4  14   8     1575.45     1565.43     44.43 o 
  -3  15   8       77.53      126.48     12.97 o 
  -2  15   8     3074.94     3118.71     51.91 o 
  -1  15   8     1305.17     1351.91     30.21 o 
   0  15   8       13.72       62.04     27.42 o 
   1  15   8     1074.16     1190.37     35.00 o 
   2  15   8     6107.42     6074.02    115.94 o 
 -11   0   9     2340.05     2284.10     84.31 o 
  -9   0   9     8416.41     8469.45    211.54 o 
  -7   0   9    12966.47    12832.53    170.10 o 
  -5   0   9      128.63      169.99     10.58 o 
  -3   0   9    19424.25    18612.90    235.58 o 
  -1   0   9    14429.64    14658.64    187.19 o 
   1   0   9     1496.88     1286.27     23.65 o 
   3   0   9     8610.41     8524.59    143.16 o 
   5   0   9     5870.08     5797.59    154.98 o 
   7   0   9     1816.03     1814.81     46.40 o 
   9   0   9     6693.38     6879.52    128.06 o 
  11   0   9     4863.01     4983.17    132.14 o 
 -11   1   9       71.44      120.36     16.76 o 
 -10   1   9      111.40      135.08     28.14 o 
  -9   1   9      699.48      684.71     39.45 o 
  -8   1   9    10655.67    10792.26    128.19 o 
  -7   1   9      326.47      373.17     20.62 o 
  -6   1   9     6955.88     6592.57     66.42 o 
  -5   1   9     2897.45     2820.98     33.21 o 
  -4   1   9     1942.70     2032.23     25.63 o 
  -3   1   9       52.51       74.01      5.55 o 
  -2   1   9    26333.63    25780.86    226.62 o 
  -1   1   9     1215.06     1150.98     16.47 o 
   0   1   9     5557.02     5560.14     54.68 o 
   1   1   9     1121.82     1270.13     16.59 o 
   2   1   9     2034.81     1885.47     30.04 o 
   3   1   9     9332.01     8899.96    105.21 o 
   4   1   9    17707.08    17223.94    192.89 o 
   5   1   9     1914.89     1858.30     31.67 o 
   6   1   9     8001.88     7808.21     96.76 o 
   7   1   9     3425.42     3349.55     50.17 o 
   8   1   9     4124.84     4072.25     59.26 o 
   9   1   9      192.39      220.70     12.21 o 
  10   1   9     7858.44     7827.53    113.87 o 
  11   1   9      328.26      346.35     19.26 o 
 -11   2   9       72.34      127.85     22.24 o 
 -10   2   9     2665.06     2779.23     93.91 o 
  -9   2   9     2408.44     2393.98     40.76 o 
  -8   2   9      256.80      269.20     15.02 o 
  -7   2   9     7368.27     7193.52     90.08 o 
  -6   2   9     5679.69     5541.87     63.76 o 
  -5   2   9     1451.26     1341.72     19.80 o 
  -4   2   9     2002.13     2016.46     25.60 o 
  -3   2   9     9034.51     9137.72     86.42 o 
  -2   2   9      100.51      123.89      6.53 o 
  -1   2   9    23530.06    23231.44    204.77 o 
   0   2   9     1129.81     1195.24     16.45 o 
   1   2   9      332.92      324.10      8.65 o 
   2   2   9     7273.13     7379.35     88.97 o 
   3   2   9    14739.69    14387.70    162.67 o 
   4   2   9      376.08      372.73     12.51 o 
   5   2   9     7054.56     6818.74     85.25 o 
   6   2   9     4318.06     4214.93     58.53 o 
   7   2   9      610.92      646.94     18.01 o 
   8   2   9     1286.74     1253.87     26.86 o 
   9   2   9     4781.01     4792.29     68.30 o 
  10   2   9      201.01      237.91     13.40 o 
 -11   3   9     4688.20     4663.51     96.85 o 
 -10   3   9        3.65       26.05     13.51 o 
  -9   3   9     2335.12     2384.93     40.81 o 
  -8   3   9     5886.53     5778.09     76.53 o 
  -7   3   9      299.75      337.23     13.55 o 
  -6   3   9     4277.41     4230.36     58.19 o 
  -5   3   9    12952.49    12786.43    130.98 o 
  -4   3   9     5562.69     5456.99     55.54 o 
  -3   3   9     3180.51     3289.81     36.35 o 
  -2   3   9     6196.16     6268.55     61.60 o 
  -1   3   9     4667.49     4534.22     46.37 o 
   0   3   9     1827.05     1828.18     22.43 o 
   1   3   9    12051.37    12229.86    123.40 o 
   2   3   9     1381.71     1285.25     23.47 o 
   3   3   9     1646.84     1734.47     30.55 o 
   4   3   9     7455.50     7167.01     88.06 o 
   5   3   9     1189.62     1217.52     24.04 o 
   6   3   9     1096.59     1084.49     23.16 o 
   7   3   9     3954.45     3800.23     55.17 o 
   8   3   9      235.68      254.99     14.14 o 
   9   3   9     1790.16     1814.35     34.88 o 
  10   3   9     1851.08     1876.29     36.54 o 
 -11   4   9      384.81      457.36     22.14 o 
 -10   4   9     3936.22     3945.33     67.85 o 
  -9   4   9     1558.06     1590.88     31.70 o 
  -8   4   9       53.18       97.43     10.03 o 
  -7   4   9     5251.91     5148.42     69.47 o 
  -6   4   9     2591.95     2650.30     41.55 o 
  -5   4   9      744.30      670.29     17.81 o 
  -4   4   9    15413.98    14966.50    150.89 o 
  -3   4   9     4528.40     4585.24     47.71 o 
  -2   4   9     4782.98     4780.50     49.08 o 
  -1   4   9      503.00      548.08     10.61 o 
   0   4   9    21090.19    21410.31    189.68 o 
   1   4   9       35.15       63.33      6.89 o 
   2   4   9    12636.83    12497.95    126.37 o 
   3   4   9     1924.83     1908.01     31.21 o 
   4   4   9       31.09       62.66      6.47 o 
   5   4   9      980.34      965.07     20.95 o 
   6   4   9     6486.50     6301.15     81.04 o 
   7   4   9      142.80      170.39     14.19 o 
   8   4   9     6913.76     6912.21     89.91 o 
   9   4   9      252.66      274.19     13.45 o 
  10   4   9       97.57      144.69     12.41 o 
 -11   5   9     4825.73     4831.67     71.36 o 
 -10   5   9       76.39      129.32     11.95 o 
  -9   5   9     2042.28     1978.29     37.01 o 
  -8   5   9      376.22      370.20     14.83 o 
  -7   5   9      216.62      261.12     12.67 o 
  -6   5   9       60.08       79.77      9.41 o 
  -5   5   9    11930.92    11758.90    137.35 o 
  -4   5   9      639.88      592.90     16.51 o 
  -3   5   9    12312.11    11856.61    121.77 o 
  -2   5   9      254.27      313.27      9.69 o 
  -1   5   9     3084.98     3086.75     34.34 o 
   0   5   9      172.84      195.99      7.95 o 
   1   5   9    22066.21    21885.32    213.82 o 
   2   5   9      387.79      373.78     10.39 o 
   3   5   9     6121.11     6054.70     76.32 o 
   4   5   9      449.14      467.13     13.91 o 
   5   5   9     2854.43     2806.89     42.71 o 
   6   5   9      572.76      592.62     16.68 o 
   7   5   9    13480.21    13433.87    186.05 o 
   8   5   9      622.09      619.50     18.34 o 
   9   5   9     1942.83     1993.34     37.02 o 
  10   5   9      253.36      279.80     14.07 o 
 -10   6   9     8574.27     8698.41    111.84 o 
  -9   6   9        3.27       74.45     15.82 o 
  -8   6   9      312.40      330.20     14.85 o 
  -7   6   9     1724.42     1760.84     33.27 o 
  -6   6   9     7191.77     7215.48     91.77 o 
  -5   6   9      165.53      221.35     16.07 o 
  -4   6   9    13522.52    12970.50    149.83 o 
  -3   6   9      457.74      480.26     14.81 o 
  -2   6   9      234.16      238.04      8.79 o 
  -1   6   9      166.63      210.88      7.55 o 
   0   6   9    16814.21    16360.23    147.43 o 
   1   6   9      486.69      499.27     12.15 o 
   2   6   9    12487.88    12087.27    123.43 o 
   3   6   9      165.17      206.65     17.85 o 
   4   6   9      393.38      404.31     13.21 o 
   5   6   9       65.25       78.46      8.73 o 
   6   6   9     8460.29     8142.05    101.29 o 
   7   6   9        0.38       43.49      8.41 o 
   8   6   9     6948.27     6956.97     90.85 o 
   9   6   9       78.44      135.11     13.70 o 
  10   6   9       10.73       87.63     17.64 o 
 -10   7   9        3.81       76.08     16.99 o 
  -9   7   9     4456.72     4458.42     66.18 o 
  -8   7   9     1069.29     1113.44     26.61 o 
  -7   7   9     1312.20     1294.63     28.23 o 
  -6   7   9      253.02      295.73     13.59 o 
  -5   7   9    15855.09    15573.08    178.66 o 
  -4   7   9        6.20       51.25      9.23 o 
  -3   7   9     1552.37     1474.15     27.94 o 
  -2   7   9      235.40      287.18     11.47 o 
  -1   7   9     2686.33     2615.09     35.76 o 
   0   7   9     2851.46     2880.61     33.03 o 
   1   7   9     7985.00     7728.88     82.87 o 
   2   7   9      572.83      565.55     13.23 o 
   3   7   9     5123.30     4863.98     64.36 o 
   4   7   9     5951.13     5928.91     76.48 o 
   5   7   9     2874.01     2744.19     42.81 o 
   6   7   9     1180.94     1180.89     25.32 o 
   7   7   9     5533.18     5362.04     73.13 o 
   8   7   9     1118.65     1169.86     26.42 o 
   9   7   9     1176.82     1195.72     30.78 o 
  -9   8   9     1335.42     1309.04     30.31 o 
  -8   8   9      486.60      516.84     18.33 o 
  -7   8   9     2429.53     2418.30     42.35 o 
  -6   8   9     2655.98     2705.20     44.78 o 
  -5   8   9      277.70      322.58     13.89 o 
  -4   8   9     4791.99     4722.38     65.28 o 
  -3   8   9     2075.18     2118.03     35.99 o 
  -2   8   9     1634.83     1573.31     28.93 o 
  -1   8   9     4655.99     4822.66     56.49 o 
   0   8   9     4668.49     4582.30     53.86 o 
   1   8   9     1974.04     1946.64     28.24 o 
   2   8   9    10890.19    10525.00    109.91 o 
   3   8   9     3300.77     3329.37     42.37 o 
   4   8   9      343.06      366.65     20.83 o 
   5   8   9     9421.05     9251.74    112.90 o 
   6   8   9     4154.96     4177.56     59.95 o 
   7   8   9      141.88      166.84     14.11 o 
   8   8   9     1774.17     1762.82     38.74 o 
   9   8   9     4665.49     4682.66     77.99 o 
  -9   9   9      541.35      579.40     20.65 o 
  -8   9   9     5455.98     5329.90     76.38 o 
  -7   9   9       31.95       50.83     10.31 o 
  -6   9   9     1902.95     1945.42     36.89 o 
  -5   9   9     3429.45     3352.54     52.15 o 
  -4   9   9      294.45      308.86     17.76 o 
  -3   9   9     1291.18     1275.85     26.57 o 
  -2   9   9    11085.26    10963.90    129.55 o 
  -1   9   9      516.99      538.20     15.86 o 
   0   9   9     4155.73     4162.90     64.75 o 
   1   9   9     5784.98     5673.84     73.77 o 
   2   9   9     2737.18     2670.83     36.11 o 
   3   9   9     1873.83     1886.22     28.65 o 
   4   9   9     5047.21     4922.15     66.57 o 
   5   9   9     1314.88     1252.47     26.22 o 
   6   9   9     3833.15     3720.11     55.47 o 
   7   9   9     1944.77     1875.16     39.98 o 
   8   9   9      556.52      551.97     20.70 o 
  -8  10   9       28.30       77.37     12.79 o 
  -7  10   9     3861.94     3728.77     58.85 o 
  -6  10   9      545.05      550.62     19.11 o 
  -5  10   9     1112.07     1107.96     26.32 o 
  -4  10   9     1121.73     1071.02     25.26 o 
  -3  10   9     5300.06     5236.59     71.56 o 
  -2  10   9      111.83      155.94     11.50 o 
  -1  10   9    12046.40    11864.15    178.43 o 
   0  10   9     3068.72     2966.68     53.26 o 
   1  10   9       27.80       88.32     11.24 o 
   2  10   9       10.82       62.97      9.89 o 
   3  10   9     5153.94     5062.58     60.13 o 
   4  10   9       12.54       59.15      9.30 o 
   5  10   9     3722.27     3556.76     53.30 o 
   6  10   9        7.54       61.12      9.58 o 
   7  10   9      632.89      645.29     22.17 o 
   8  10   9      775.81      807.35     25.84 o 
  -7  11   9      275.90      319.03     15.91 o 
  -6  11   9     2663.12     2610.70     46.00 o 
  -5  11   9        5.45       60.84     13.06 o 
  -4  11   9      183.84      204.33     12.61 o 
  -3  11   9        9.86       59.08     12.98 o 
  -2  11   9     8788.46     8570.81    106.65 o 
  -1  11   9      189.60      209.65     11.33 o 
   0  11   9     5379.69     5310.28     83.49 o 
   1  11   9      518.85      521.92     19.14 o 
   2  11   9      903.60      934.57     21.91 o 
   3  11   9        0.35       76.04     14.33 o 
   4  11   9     9025.52     8697.91    108.83 o 
   5  11   9      120.90      183.36     11.34 o 
   6  11   9     3761.09     3679.67     63.67 o 
   7  11   9      263.03      292.11     16.04 o 
  -7  12   9     5202.85     5176.15     76.60 o 
  -6  12   9      489.60      512.54     19.16 o 
  -5  12   9        2.78       47.03     14.65 o 
  -4  12   9     1078.16     1039.26     26.16 o 
  -3  12   9     4196.98     4226.58     62.61 o 
  -2  12   9      139.62      169.02     16.73 o 
  -1  12   9     3121.72     3039.14     47.69 o 
   0  12   9      311.59      390.37     17.52 o 
   1  12   9     1037.69     1087.32     28.70 o 
   2  12   9      274.70      316.96     34.06 o 
   3  12   9     4666.55     4605.62     65.07 o 
   4  12   9       69.17       85.19     13.58 o 
   5  12   9     7262.97     7077.58    105.06 o 
   6  12   9      297.60      329.66     16.55 o 
  -5  13   9     1968.21     1957.14     39.00 o 
  -4  13   9     3731.51     3690.35     58.38 o 
  -3  13   9     1624.80     1584.06     33.13 o 
  -2  13   9     2226.28     2158.99     39.27 o 
  -1  13   9      229.05      274.65     13.53 o 
   0  13   9      688.13      705.26     25.21 o 
   1  13   9     1766.74     1810.05     39.96 o 
   2  13   9      218.29      268.13     18.57 o 
   3  13   9     1236.94     1270.93     31.92 o 
   4  13   9     4467.73     4402.27     90.49 o 
   5  13   9      148.11      228.87     19.65 o 
  -4  14   9     2970.42     2916.97     50.41 o 
  -3  14   9     2085.15     2088.90     47.69 o 
  -2  14   9     1098.46     1145.87     27.42 o 
  -1  14   9     2499.09     2408.34     50.24 o 
   0  14   9     1765.47     1808.24     41.20 o 
   1  14   9       15.37       78.77     15.84 o 
   2  14   9     5203.36     5209.90    118.30 o 
   3  14   9     1877.44     1962.02     51.68 o 
 -10   0  10     3772.14     3627.15    113.22 o 
  -8   0  10     7534.65     7572.43    191.01 o 
  -6   0  10      131.95      155.36     13.24 o 
  -4   0  10    15428.05    14991.03    194.23 o 
  -2   0  10     5695.96     5780.16     91.37 o 
   0   0  10      361.00      315.00     11.11 o 
   2   0  10    24947.74    24289.01    393.01 o 
   4   0  10    11334.16    11133.07    185.02 o 
   6   0  10      726.34      704.32     26.25 o 
   8   0  10    10803.46    10821.91    186.56 o 
  10   0  10     2816.60     2814.05     68.41 o 
 -11   1  10      794.99      817.99     33.46 o 
 -10   1  10        1.66       24.77     19.97 o 
  -9   1  10     5671.79     5362.40    104.52 o 
  -8   1  10      779.45      842.53     24.96 o 
  -7   1  10     2610.34     2614.29     41.31 o 
  -6   1  10      270.27      276.31     12.40 o 
  -5   1  10     6240.09     6047.07     61.85 o 
  -4   1  10      267.32      301.27      9.36 o 
  -3   1  10     7187.53     7183.27     74.23 o 
  -2   1  10      355.60      357.23      9.43 o 
  -1   1  10     5939.98     5950.62     59.34 o 
   0   1  10       57.90       82.38      5.89 o 
   1   1  10     3365.19     3448.88     47.93 o 
   2   1  10      399.95      438.33     13.16 o 
   3   1  10    23893.41    23580.98    259.79 o 
   4   1  10       19.40       54.92      7.98 o 
   5   1  10     1100.77     1110.81     23.50 o 
   6   1  10     2940.82     2909.20     45.10 o 
   7   1  10     6104.18     5928.49     78.86 o 
   8   1  10       58.11       92.17      9.90 o 
   9   1  10     5168.15     5187.02     73.45 o 
  10   1  10      895.69      935.73     25.03 o 
 -11   2  10     2066.92     2066.98     61.19 o 
 -10   2  10     3457.54     3308.65    105.82 o 
  -9   2  10       96.54      119.08     16.47 o 
  -8   2  10      962.10      949.26     26.06 o 
  -7   2  10     2379.60     2387.51     39.51 o 
  -6   2  10       19.41       77.49     10.64 o 
  -5   2  10     3443.91     3369.68     42.98 o 
  -4   2  10     5404.03     5351.54     55.50 o 
  -3   2  10      121.84      147.73      9.16 o 
  -2   2  10     8439.76     8416.40     89.11 o 
  -1   2  10    12797.73    12863.27    117.93 o 
   0   2  10      247.48      273.63      8.71 o 
   1   2  10      830.03      836.32     18.40 o 
   2   2  10     7565.92     7602.67     92.65 o 
   3   2  10      419.76      412.95     13.31 o 
   4   2  10     4404.78     4270.13     58.41 o 
   5   2  10     3260.59     3223.77     47.70 o 
   6   2  10       90.12      111.66      8.94 o 
   7   2  10     1723.62     1654.22     31.67 o 
   8   2  10     7327.47     7320.41     95.07 o 
   9   2  10      654.91      717.74     21.26 o 
  10   2  10     4322.74     4423.45     66.52 o 
 -10   3  10     2992.82     2969.75     69.68 o 
  -9   3  10     2092.67     2081.80     38.05 o 
  -8   3  10     1450.50     1453.01     29.75 o 
  -7   3  10      955.16     1040.78     23.76 o 
  -6   3  10     9986.24     9854.06    117.91 o 
  -5   3  10     1421.89     1392.25     23.28 o 
  -4   3  10     3731.90     3688.37     48.48 o 
  -3   3  10    12953.46    12650.57    116.93 o 
  -2   3  10    11524.19    11693.17    108.53 o 
  -1   3  10       53.34      115.42      6.12 o 
   0   3  10    16464.05    16311.96    162.46 o 
   1   3  10     8552.88     8512.59    101.77 o 
   2   3  10       40.20       41.78      7.61 o 
   3   3  10     3531.34     3518.99     49.88 o 
   4   3  10     6331.14     6355.62     80.76 o 
   5   3  10      219.39      249.15     11.09 o 
   6   3  10     2988.80     2891.09     45.03 o 
   7   3  10     2375.72     2317.66     39.43 o 
   8   3  10      264.20      279.56     13.37 o 
   9   3  10     1806.60     1890.44     36.49 o 
  10   3  10      588.56      601.09     19.92 o 
 -10   4  10     1266.29     1247.27     29.39 o 
  -9   4  10       99.19      122.51     15.96 o 
  -8   4  10      999.25     1058.33     25.16 o 
  -7   4  10     6428.83     6405.42     83.75 o 
  -6   4  10      210.31      251.38     13.27 o 
  -5   4  10     8898.44     8603.70    104.60 o 
  -4   4  10     5606.74     5635.24     64.38 o 
  -3   4  10      166.07      169.01      8.82 o 
  -2   4  10     4034.90     4020.73     43.33 o 
  -1   4  10    17356.08    17488.96    157.41 o 
   0   4  10     3687.53     3581.70     43.68 o 
   1   4  10     6993.62     6913.33     75.05 o 
   2   4  10     3211.39     3253.95     46.73 o 
   3   4  10      526.61      539.48     15.24 o 
   4   4  10      273.57      323.57     13.59 o 
   5   4  10     9324.17     9186.99    111.61 o 
   6   4  10      117.15      153.90     10.83 o 
   7   4  10     2983.55     2970.53     47.03 o 
   8   4  10     1470.47     1450.00     30.03 o 
   9   4  10       70.98      112.18     10.56 o 
 -10   5  10     1456.93     1442.00     32.18 o 
  -9   5  10      735.00      750.59     24.43 o 
  -8   5  10     2519.63     2518.03     43.21 o 
  -7   5  10      114.95      147.08     10.94 o 
  -6   5  10     9674.87     9404.89    114.82 o 
  -5   5  10      911.52      930.98     22.00 o 
  -4   5  10      848.96      861.03     24.53 o 
  -3   5  10      214.72      233.55      9.04 o 
  -2   5  10     2282.20     2355.25     32.22 o 
  -1   5  10       52.28       84.78      5.74 o 
   0   5  10    11061.42    10800.74    111.75 o 
   1   5  10      136.15      111.99      6.80 o 
   2   5  10     6140.91     5960.64     75.86 o 
   3   5  10     1214.45     1186.41     23.84 o 
   4   5  10     7824.76     7900.02     97.69 o 
   5   5  10        1.26       53.76      9.01 o 
   6   5  10    10310.37    10150.29    122.98 o 
   7   5  10      574.55      595.22     18.24 o 
   8   5  10      824.05      794.81     21.37 o 
   9   5  10       41.37      109.02     16.20 o 
 -10   6  10      231.57      288.51     15.95 o 
  -9   6  10      234.09      261.13     15.47 o 
  -8   6  10       74.12       85.94     10.71 o 
  -7   6  10     6453.32     6332.09     84.22 o 
  -6   6  10      363.64      402.77     15.55 o 
  -5   6  10     7013.24     6943.01     88.89 o 
  -4   6  10      985.89      999.89     22.43 o 
  -3   6  10       16.52       37.53      7.68 o 
  -2   6  10      493.61      531.42     13.12 o 
  -1   6  10    14302.35    14277.56    144.72 o 
   0   6  10      243.77      290.27     11.84 o 
   1   6  10    10909.04    10748.21    111.72 o 
   2   6  10       48.65       81.35      8.98 o 
   3   6  10      612.58      617.75     16.70 o 
   4   6  10      131.96      163.00      9.88 o 
   5   6  10    11005.67    10890.00    130.33 o 
   6   6  10      308.19      351.28     13.66 o 
   7   6  10     3431.22     3307.01     55.20 o 
   8   6  10      467.24      507.04     16.96 o 
   9   6  10      617.77      661.18     20.28 o 
  -9   7  10     1242.86     1193.58     29.82 o 
  -8   7  10     1462.01     1440.80     31.65 o 
  -7   7  10       23.90       53.08     10.42 o 
  -6   7  10     7238.98     6988.48     91.13 o 
  -5   7  10      943.53      973.92     23.55 o 
  -4   7  10     2425.72     2383.95     39.51 o 
  -3   7  10     1494.27     1436.43     27.71 o 
  -2   7  10     4465.67     4470.88     60.57 o 
  -1   7  10      692.46      746.84     15.73 o 
   0   7  10    12900.80    12622.12    146.57 o 
   1   7  10      378.62      398.55     11.46 o 
   2   7  10     1172.91     1153.12     23.43 o 
   3   7  10     1575.15     1583.62     29.08 o 
   4   7  10     5492.67     5401.22     72.08 o 
   5   7  10     2063.44     2006.38     35.58 o 
   6   7  10     7279.43     7056.98     91.26 o 
   7   7  10     1046.30     1065.00     24.99 o 
   8   7  10      185.04      258.78     13.18 o 
  -9   8  10      714.00      761.18     23.74 o 
  -8   8  10     2048.13     1980.89     38.97 o 
  -7   8  10     1189.15     1211.37     28.33 o 
  -6   8  10      458.74      406.59     15.91 o 
  -5   8  10     5226.13     5108.79     71.16 o 
  -4   8  10     2983.49     2985.79     47.43 o 
  -3   8  10       43.74       77.45      8.83 o 
  -2   8  10      710.53      767.49     19.22 o 
  -1   8  10    13028.25    12866.32    157.14 o 
   0   8  10      906.90      966.64     21.57 o 
   1   8  10     1372.18     1397.70     26.81 o 
   2   8  10     3738.36     3649.56     51.97 o 
   3   8  10      275.02      284.08     13.06 o 
   4   8  10     4820.15     4693.76     64.87 o 
   5   8  10     3350.24     3267.88     50.09 o 
   6   8  10       23.92       64.14      9.55 o 
   7   8  10     3914.06     3983.64     59.62 o 
   8   8  10     4106.60     4001.95     60.73 o 
  -8   9  10      172.90      194.60     15.19 o 
  -7   9  10     2364.07     2338.27     42.94 o 
  -6   9  10     1195.52     1166.35     27.75 o 
  -5   9  10     3131.53     3006.13     48.84 o 
  -4   9  10      635.92      678.80     19.65 o 
  -3   9  10     6617.27     6490.01    107.51 o 
  -2   9  10     1379.44     1344.49     26.99 o 
  -1   9  10     1275.01     1340.27     32.13 o 
   0   9  10     3470.64     3319.92     62.26 o 
   1   9  10     3656.32     3759.48     54.10 o 
   2   9  10       82.91      155.34     15.51 o 
   3   9  10     7588.98     7458.96     93.79 o 
   4   9  10      833.35      823.96     20.78 o 
   5   9  10      242.47      251.98     14.81 o 
   6   9  10     1266.80     1250.29     27.65 o 
   7   9  10     1377.51     1408.01     30.31 o 
  -7  10  10      627.62      583.42     20.52 o 
  -6  10  10       15.03       84.68     11.74 o 
  -5  10  10      442.62      455.28     17.48 o 
  -4  10  10     9138.03     9097.60    114.05 o 
  -3  10  10      503.20      537.76     17.60 o 
  -2  10  10     4885.22     4801.25     68.28 o 
  -1  10  10     1208.61     1173.85     30.54 o 
   0  10  10      110.91      175.14     15.77 o 
   1  10  10      304.50      325.19     15.58 o 
   2  10  10     9161.74     8948.75    115.81 o 
   3  10  10     1267.01     1233.50     31.14 o 
   4  10  10     3431.60     3332.92     50.69 o 
   5  10  10       90.16      142.46     12.65 o 
   6  10  10      249.41      258.85     13.80 o 
   7  10  10        4.82       52.74     15.68 o 
  -7  11  10      680.22      663.80     27.87 o 
  -6  11  10      384.47      369.53     16.71 o 
  -5  11  10     2301.19     2296.02     42.04 o 
  -4  11  10     1267.27     1227.91     28.32 o 
  -3  11  10     5475.94     5416.50     74.74 o 
  -2  11  10      216.08      267.88     13.10 o 
  -1  11  10     1886.45     1856.02     40.65 o 
   0  11  10       50.05       91.22     10.79 o 
   1  11  10     1199.90     1260.94     31.10 o 
   2  11  10       66.29      115.18     13.76 o 
   3  11  10     7667.08     7414.25    111.46 o 
   4  11  10      746.76      778.15     24.64 o 
   5  11  10     2558.12     2549.53     44.44 o 
   6  11  10       89.30      139.73     13.35 o 
  -6  12  10       35.71       83.64     12.69 o 
  -5  12  10     1042.74     1075.61     29.83 o 
  -4  12  10     5011.46     4897.84     71.25 o 
  -3  12  10       10.88       89.55     10.40 o 
  -2  12  10     3461.13     3388.66     68.46 o 
  -1  12  10     2577.84     2588.42     51.45 o 
   0  12  10       92.10      148.14     15.16 o 
   1  12  10      228.31      270.04     14.88 o 
   2  12  10     4073.03     4137.17     69.79 o 
   3  12  10      211.90      287.32     55.84 o 
   4  12  10     5175.94     5071.06    144.59 o 
   5  12  10      583.49      662.49     29.02 o 
  -4  13  10      316.87      374.66     16.52 o 
  -3  13  10     6475.72     6419.08     87.49 o 
  -2  13  10      244.54      314.79     17.97 o 
  -1  13  10      142.75      166.79     16.54 o 
   0  13  10     1651.53     1611.11     38.09 o 
   1  13  10     2799.66     2910.37     56.09 o 
   2  13  10      732.33      820.37     25.69 o 
   3  13  10     3333.00     3404.57     83.86 o 
  -1  14  10      530.47      589.11     24.00 o 
   0  14  10      456.17      524.77     32.79 o 
  -9   0  11      819.08      799.69     44.14 o 
  -7   0  11      186.84      261.36     26.87 o 
  -5   0  11     5829.53     5497.55     81.94 o 
  -3   0  11     9498.60     9285.05    126.40 o 
  -1   0  11     1566.70     1462.04     38.07 o 
   1   0  11    11382.09    11411.88    197.14 o 
   3   0  11    12615.32    12249.13    202.28 o 
   5   0  11     1758.97     1647.57     43.65 o 
   7   0  11    17025.34    16720.00    273.80 o 
   9   0  11      666.26      679.39     29.66 o 
 -10   1  11     4871.59     4655.51     97.10 o 
  -9   1  11     1499.58     1471.19     43.93 o 
  -8   1  11       96.54      122.66     14.00 o 
  -7   1  11     1440.80     1478.47     49.42 o 
  -6   1  11     3926.49     3839.62     48.65 o 
  -5   1  11     1163.55     1212.87     21.71 o 
  -4   1  11     7253.31     7137.71     71.57 o 
  -3   1  11       15.20       50.34      6.04 o 
  -2   1  11      165.79      195.37      8.62 o 
  -1   1  11      583.28      601.13     13.70 o 
   0   1  11     5149.67     5314.60     69.21 o 
   1   1  11      207.59      180.31      9.39 o 
   2   1  11     8998.10     8884.46    107.38 o 
   3   1  11     1645.32     1683.83     30.16 o 
   4   1  11      925.91      938.79     21.55 o 
   5   1  11      606.02      583.72     16.97 o 
   6   1  11     6934.15     6757.75     87.77 o 
   7   1  11       14.75       67.51      9.54 o 
   8   1  11     5263.83     5250.92     77.23 o 
   9   1  11      183.61      186.69     12.51 o 
 -10   2  11      134.28      172.18     17.77 o 
  -9   2  11     1182.33     1140.23     54.95 o 
  -8   2  11     3214.36     3170.42     57.94 o 
  -7   2  11     1007.13     1096.45     27.85 o 
  -6   2  11     1814.10     1792.91     32.43 o 
  -5   2  11     8763.57     8608.82     93.42 o 
  -4   2  11      508.32      528.11     13.49 o 
  -3   2  11     1963.62     1910.14     28.41 o 
  -2   2  11     3924.00     3974.07     43.44 o 
  -1   2  11     1388.88     1428.61     23.07 o 
   0   2  11     6220.87     6312.39     89.48 o 
   1   2  11     6070.42     6055.92     81.34 o 
   2   2  11     2029.19     2051.78     34.16 o 
   3   2  11     3463.92     3487.83     50.68 o 
   4   2  11     7386.22     7242.04     91.33 o 
   5   2  11      747.35      752.94     19.36 o 
   6   2  11      318.05      303.46     13.29 o 
   7   2  11     5515.52     5395.83     74.41 o 
   8   2  11     1055.62     1075.40     25.80 o 
   9   2  11     3229.69     3223.66     52.73 o 
 -10   3  11     2429.36     2466.23     62.18 o 
  -9   3  11      161.47      202.32     15.46 o 
  -8   3  11      218.46      263.51     19.10 o 
  -7   3  11     5030.89     4933.16     68.15 o 
  -6   3  11     2749.44     2717.55     43.20 o 
  -5   3  11     1124.87     1165.82     24.24 o 
  -4   3  11     2999.59     2907.49     46.31 o 
  -3   3  11     4363.68     4322.22     51.85 o 
  -2   3  11     1169.03     1161.22     18.32 o 
  -1   3  11    13137.52    12703.82    129.98 o 
   0   3  11     4595.06     4707.41     62.91 o 
   1   3  11      138.14      191.42     13.03 o 
   2   3  11    10942.82    10624.94    142.28 o 
   3   3  11    10418.18    10361.16    131.99 o 
   4   3  11      336.64      348.71     12.99 o 
   5   3  11     3487.44     3547.57     52.48 o 
   6   3  11     2604.95     2478.25     41.42 o 
   7   3  11       57.98      105.61      9.76 o 
   8   3  11     1901.86     1850.24     35.61 o 
   9   3  11     3163.82     3281.00     53.38 o 
 -10   4  11      357.01      385.40     21.34 o 
  -9   4  11      560.62      585.93     19.88 o 
  -8   4  11     3123.41     3153.04     50.57 o 
  -7   4  11       27.81       78.23     13.87 o 
  -6   4  11     6413.40     6397.41     83.38 o 
  -5   4  11      847.65      861.15     18.84 o 
  -4   4  11      926.80      916.51     20.94 o 
  -3   4  11      917.29     1013.01     22.13 o 
  -2   4  11    15753.90    15694.80    158.07 o 
  -1   4  11        3.70       59.15      7.51 o 
   0   4  11     1378.85     1399.26     26.16 o 
   1   4  11     5336.55     5461.16     80.85 o 
   2   4  11     2737.56     2801.64     42.91 o 
   3   4  11      933.80      890.53     20.81 o 
   4   4  11     4261.75     4303.41     60.40 o 
   5   4  11     2016.91     2001.68     35.33 o 
   6   4  11     4390.42     4319.35     62.04 o 
   7   4  11     1484.49     1438.03     29.75 o 
   8   4  11      938.93      954.58     24.08 o 
   9   4  11       41.41       98.11     11.15 o 
  -9   5  11     3649.66     3639.21     57.73 o 
  -8   5  11       56.85      115.40     11.70 o 
  -7   5  11     5838.27     5725.66     78.12 o 
  -6   5  11      138.44      177.21     11.51 o 
  -5   5  11      419.18      423.86     14.83 o 
  -4   5  11      135.97      151.81     16.45 o 
  -3   5  11     6935.13     6979.78     86.99 o 
  -2   5  11      180.24      239.28      9.46 o 
  -1   5  11    10500.74    10585.82    143.16 o 
   0   5  11       21.49       58.72      7.98 o 
   1   5  11       46.45       80.04     11.87 o 
   2   5  11      278.18      305.58     12.28 o 
   3   5  11     4143.49     4115.10     57.89 o 
   4   5  11       44.47       62.84      9.72 o 
   5   5  11     9838.53     9622.75    117.75 o 
   6   5  11     1052.50     1109.08     25.15 o 
   7   5  11      890.12      877.87     22.52 o 
   8   5  11        1.32       63.60     17.91 o 
  -9   6  11      679.40      713.41     22.78 o 
  -8   6  11     4663.53     4493.19     66.79 o 
  -7   6  11      103.75      154.85     11.95 o 
  -6   6  11     3401.67     3314.10     51.68 o 
  -5   6  11       87.35      113.89     10.01 o 
  -4   6  11     1124.57     1066.33     23.55 o 
  -3   6  11      205.00      239.66     11.23 o 
  -2   6  11    12869.75    12574.66    130.22 o 
  -1   6  11       34.41      109.33     10.56 o 
   0   6  11     4751.24     4812.11     70.05 o 
   1   6  11     1595.16     1545.65     28.39 o 
   2   6  11      889.06      913.20     20.88 o 
   3   6  11       88.90      159.97     10.39 o 
   4   6  11    11825.08    11629.94    138.47 o 
   5   6  11      819.28      767.38     20.31 o 
   6   6  11     4202.54     4177.11     61.05 o 
   7   6  11        6.57       61.23     11.51 o 
   8   6  11     2714.79     2721.55     46.47 o 
  -9   7  11     1864.24     1879.46     38.70 o 
  -8   7  11       18.76       70.95     10.99 o 
  -7   7  11     4896.11     4882.98     70.70 o 
  -6   7  11     2649.53     2534.98     43.67 o 
  -5   7  11       88.03      121.13     10.56 o 
  -4   7  11      778.89      752.08     27.59 o 
  -3   7  11     2411.81     2351.51     38.70 o 
  -2   7  11       57.75       69.13      9.73 o 
  -1   7  11    10066.85     9949.37    119.86 o 
   0   7  11      247.59      302.91     12.28 o 
   1   7  11     1023.56     1055.53     22.43 o 
   2   7  11     1692.88     1742.20     31.27 o 
   3   7  11    10687.98    10315.66    124.08 o 
   4   7  11       26.45       81.32     11.20 o 
   5   7  11     5245.87     5304.42     73.02 o 
   6   7  11     1343.60     1329.78     28.56 o 
   7   7  11       40.59       93.05      9.92 o 
   8   7  11      454.44      473.08     17.65 o 
  -8   8  11     4690.61     4514.17     68.52 o 
  -7   8  11      755.39      811.84     24.27 o 
  -6   8  11      978.00      956.62     24.74 o 
  -5   8  11     3230.17     2987.52     48.51 o 
  -4   8  11     1245.75     1230.34     27.00 o 
  -3   8  11      946.94      980.45     23.11 o 
  -2   8  11     3639.90     3585.85     62.33 o 
  -1   8  11      681.57      684.69     21.65 o 
   0   8  11      955.44     1021.32     22.80 o 
   1   8  11     3451.09     3490.56     80.14 o 
   2   8  11     1243.48     1252.16     31.32 o 
   3   8  11     2523.47     2481.43     40.68 o 
   4   8  11     2849.68     2848.60     45.57 o 
   5   8  11     1164.93     1224.36     27.02 o 
   6   8  11      765.75      773.31     21.43 o 
   7   8  11     2761.81     2727.88     46.60 o 
  -7   9  11     1165.42     1107.80     28.27 o 
  -6   9  11      669.89      664.05     21.00 o 
  -5   9  11       60.35      122.59     10.94 o 
  -4   9  11    10191.23     9900.39    122.05 o 
  -3   9  11     2034.07     2068.57     53.20 o 
  -2   9  11      212.46      239.07     21.39 o 
  -1   9  11     1254.13     1257.85     31.36 o 
   0   9  11     7958.21     7736.64    165.86 o 
   1   9  11       14.96       94.03     13.77 o 
   2   9  11     5878.08     5907.21     92.41 o 
   3   9  11     2041.85     2011.49     42.75 o 
   4   9  11       96.26      109.77      9.90 o 
   5   9  11      211.03      248.00     13.08 o 
   6   9  11     4241.87     4224.99     62.90 o 
  -7  10  11       13.75       60.36     12.85 o 
  -6  10  11      331.15      338.66     19.30 o 
  -5  10  11     6716.26     6528.06    102.97 o 
  -4  10  11       45.19      142.78     11.33 o 
  -3  10  11     6354.73     6129.42     81.99 o 
  -2  10  11     1794.44     1713.59     39.24 o 
  -1  10  11     2143.22     2138.24     44.41 o 
   0  10  11        4.83       90.32     14.92 o 
   1  10  11     8258.79     8248.09    149.22 o 
   2  10  11        3.22       47.64     14.52 o 
   3  10  11     2120.12     2108.12     44.59 o 
   4  10  11     1149.57     1131.02     31.90 o 
   5  10  11      740.10      739.82     21.10 o 
   6  10  11      189.42      258.10     14.04 o 
  -6  11  11     3102.49     3070.61     52.65 o 
  -5  11  11       54.94      128.23     12.18 o 
  -4  11  11     4843.78     4724.15     68.90 o 
  -3  11  11        3.60       56.36     16.58 o 
  -2  11  11       48.80      116.28     20.61 o 
  -1  11  11       52.65      161.32     16.84 o 
   0  11  11     3726.47     3710.79     65.10 o 
   1  11  11        0.37       58.93     19.42 o 
   2  11  11     4175.38     4275.48     89.94 o 
   3  11  11       31.48      112.08     12.92 o 
   4  11  11      237.31      271.90     20.81 o 
   5  11  11       90.90      141.17     14.24 o 
  -4  12  11      125.42      167.08     12.62 o 
  -3  12  11     1120.14     1110.44     32.28 o 
  -2  12  11      969.00     1046.85     30.77 o 
  -1  12  11      157.91      211.76     18.04 o 
   0  12  11     1329.41     1368.32     34.51 o 
   1  12  11     8069.42     7990.51    175.62 o 
   2  12  11      511.15      640.53     29.19 o 
   3  12  11     2739.29     2732.51     66.31 o 
  -2  13  11     1192.54     1227.33     34.40 o 
  -1  13  11     1428.14     1434.08     38.02 o 
   0  13  11     3836.52     3813.65     72.23 o 
   1  13  11       19.91      135.17     16.76 o 
  -8   0  12     2916.89     2839.59     93.02 o 
  -6   0  12     8031.51     7595.32    146.76 o 
  -4   0  12      688.64      695.11     23.04 o 
  -2   0  12      881.06      885.51     32.61 o 
   0   0  12    20708.76    21419.71    338.53 o 
   2   0  12     4976.66     4940.49     94.84 o 
   4   0  12     8963.65     8528.52    149.84 o 
   6   0  12     8188.74     7909.19    181.96 o 
   8   0  12      347.34      346.42     21.90 o 
  -9   1  12      161.12      188.08     17.81 o 
  -8   1  12      333.40      362.88     21.50 o 
  -7   1  12     7495.19     7422.77    109.53 o 
  -6   1  12       48.10      171.59     12.50 o 
  -5   1  12     4051.63     3984.14     50.30 o 
  -4   1  12     1414.59     1451.68     22.34 o 
  -3   1  12        2.31       58.94      6.45 o 
  -2   1  12       55.74      116.79      9.11 o 
  -1   1  12    11441.63    11628.66    148.62 o 
   0   1  12       66.42       96.55      9.67 o 
   1   1  12     8549.42     8535.23    104.92 o 
   2   1  12      413.59      460.05     14.76 o 
   3   1  12      672.23      692.80     26.48 o 
   4   1  12      827.67      843.13     20.99 o 
   5   1  12     8479.84     8109.07    102.49 o 
   6   1  12      267.36      305.79     22.03 o 
   7   1  12     3310.35     3276.80     69.83 o 
   8   1  12      489.65      470.15     23.35 o 
  -9   2  12      405.04      425.95     23.21 o 
  -8   2  12      856.73      899.74     32.71 o 
  -7   2  12      382.58      476.55     26.15 o 
  -6   2  12    10018.67     9999.24    121.10 o 
  -5   2  12      122.84      194.72     11.83 o 
  -4   2  12     1548.28     1556.35     29.05 o 
  -3   2  12     3745.74     3793.48     43.03 o 
  -2   2  12     6734.52     6717.01     98.65 o 
  -1   2  12      282.61      320.46     12.73 o 
   0   2  12     7343.93     7401.42    102.35 o 
   1   2  12       41.88       79.14     13.74 o 
   2   2  12       11.32       56.29      8.78 o 
   3   2  12     4715.04     4664.42     64.68 o 
   4   2  12     1588.07     1616.23     30.91 o 
   5   2  12     1503.83     1441.68     29.38 o 
   6   2  12     5330.42     5047.54     78.57 o 
   7   2  12     2095.02     2088.40     42.14 o 
   8   2  12      396.96      431.27     16.88 o 
  -9   3  12        5.89       86.20     20.92 o 
  -8   3  12      889.16      964.63     24.22 o 
  -7   3  12      622.49      669.47     19.29 o 
  -6   3  12       65.24      104.14     10.74 o 
  -5   3  12     3715.93     3696.13     53.72 o 
  -4   3  12     2988.22     2995.55     41.05 o 
  -3   3  12        3.97       82.52     12.21 o 
  -2   3  12     6424.61     6493.46     73.46 o 
  -1   3  12     5190.97     5286.27     70.16 o 
   0   3  12       82.90      141.81     10.23 o 
   1   3  12     1613.00     1619.87     29.99 o 
   2   3  12     6210.06     6396.48     88.05 o 
   3   3  12      279.13      304.24     14.78 o 
   4   3  12     5885.15     5909.22     78.57 o 
   5   3  12     3565.47     3567.35     53.96 o 
   6   3  12        9.36       58.62      8.88 o 
   7   3  12     3130.60     3081.41     50.04 o 
   8   3  12     6773.75     6628.65     89.79 o 
  -9   4  12     6240.70     6200.51     99.02 o 
  -8   4  12       28.57       69.60     14.17 o 
  -7   4  12     1335.22     1388.98     29.43 o 
  -6   4  12      633.53      647.30     18.88 o 
  -5   4  12     3810.58     3853.38     55.92 o 
  -4   4  12      361.24      396.14     14.08 o 
  -3   4  12     8038.24     8039.84     88.22 o 
  -2   4  12      243.39      315.01     13.16 o 
  -1   4  12     1062.49     1125.16     23.78 o 
   0   4  12     1193.55     1329.88     26.28 o 
   1   4  12     3969.82     3995.41     56.81 o 
   2   4  12     3013.58     2892.95     45.03 o 
   3   4  12     8087.23     8035.63    100.71 o 
   4   4  12      674.76      741.15     19.91 o 
   5   4  12      950.13      969.78     23.47 o 
   6   4  12     4615.17     4434.14     84.57 o 
   7   4  12     1331.95     1363.13     29.63 o 
   8   4  12       43.29      107.89     11.14 o 
  -8   5  12     6066.04     6054.56     83.57 o 
  -7   5  12      209.08      282.33     13.97 o 
  -6   5  12      493.90      549.36     21.72 o 
  -5   5  12        0.59       59.74      9.51 o 
  -4   5  12     7089.02     7146.24     90.62 o 
  -3   5  12      121.26      176.63     11.15 o 
  -2   5  12     5258.76     5318.46     71.13 o 
  -1   5  12       59.00      117.58     11.09 o 
   0   5  12       45.34       74.67      8.29 o 
   1   5  12      577.38      599.82     23.20 o 
   2   5  12    12500.07    12512.91    147.34 o 
   3   5  12       92.67      127.18     14.97 o 
   4   5  12     2362.44     2362.16     40.22 o 
   5   5  12      329.42      349.71     14.53 o 
   6   5  12      109.58      160.17     11.04 o 
   7   5  12       18.88       54.58      9.22 o 
   8   5  12     3359.31     3380.58     54.70 o 
  -8   6  12      114.13      178.81     18.28 o 
  -7   6  12      319.16      334.55     15.05 o 
  -6   6  12      216.44      228.10     12.76 o 
  -5   6  12     2595.70     2497.10     42.14 o 
  -4   6  12      402.93      439.93     23.05 o 
  -3   6  12     6757.24     6702.24    116.41 o 
  -2   6  12      419.36      478.50     18.40 o 
  -1   6  12     2254.13     2278.23     48.38 o 
   0   6  12      314.04      313.02     15.55 o 
   1   6  12     1939.16     1983.79     34.37 o 
   2   6  12       55.60      115.81      9.91 o 
   3   6  12    13570.89    13216.49    155.57 o 
   4   6  12       24.38       62.09      9.36 o 
   5   6  12      923.62      916.82     22.99 o 
   6   6  12     1042.16     1078.43     25.70 o 
   7   6  12     3674.11     3620.61     57.02 o 
  -8   7  12     1722.94     1705.91     36.14 o 
  -7   7  12      572.98      622.56     20.53 o 
  -6   7  12        9.13       52.88     20.03 o 
  -5   7  12     1654.65     1639.74     32.63 o 
  -4   7  12     5648.91     5361.28     85.70 o 
  -3   7  12       53.51      109.01     12.53 o 
  -2   7  12     5492.32     5322.44     84.02 o 
  -1   7  12     1487.46     1462.22     33.89 o 
   0   7  12       79.17       87.70     10.69 o 
   1   7  12      322.17      354.81     16.89 o 
   2   7  12     7392.87     7364.08     93.43 o 
   3   7  12       21.56       82.17      9.24 o 
   4   7  12     5343.34     5237.61     72.32 o 
   5   7  12     2005.43     1927.82     36.11 o 
   6   7  12      235.42      249.02     15.18 o 
   7   7  12      432.23      453.26     17.55 o 
  -7   8  12     1753.95     1719.27     35.90 o 
  -6   8  12     1996.00     1973.87     38.18 o 
  -5   8  12     2107.08     1967.89     37.07 o 
  -4   8  12      525.70      545.94     17.89 o 
  -3   8  12     6846.45     6789.69    152.45 o 
  -2   8  12      927.33      960.53     27.42 o 
  -1   8  12       32.03       95.91     15.77 o 
   0   8  12     4919.02     4865.11     98.26 o 
   1   8  12     1773.49     1819.49     40.14 o 
   2   8  12      230.74      241.63     14.88 o 
   3   8  12     2270.66     2230.01     38.56 o 
   4   8  12     1729.83     1745.37     33.63 o 
   5   8  12     1181.09     1166.98     27.05 o 
   6   8  12     2106.65     2089.04     39.18 o 
  -6   9  12       13.06       74.75     18.15 o 
  -5   9  12     1050.55     1043.97     25.94 o 
  -4   9  12     3419.25     3457.72     54.02 o 
  -3   9  12      116.30      136.53     13.49 o 
  -2   9  12     1056.39     1075.62     34.63 o 
  -1   9  12     3789.02     3755.70    111.37 o 
   0   9  12      953.84      987.28     43.59 o 
   1   9  12     5834.84     5931.77    115.34 o 
   2   9  12      846.89      840.05     25.90 o 
   3   9  12      139.87      178.48     18.27 o 
   4   9  12      432.93      467.63     16.69 o 
   5   9  12     4638.54     4603.01     67.35 o 
  -5  10  12       51.84      120.10     14.58 o 
  -4  10  12      727.25      767.78     26.79 o 
  -3  10  12       22.83       92.90     12.66 o 
  -2  10  12      789.31      850.50     26.97 o 
  -1  10  12      284.85      365.31     17.98 o 
   0  10  12     8090.86     7975.59    241.88 o 
   1  10  12       20.62      148.97     22.95 o 
   2  10  12      714.34      724.30     30.07 o 
   3  10  12      530.85      544.21     21.46 o 
   4  10  12     2410.03     2408.94     50.45 o 
  -4  11  12      756.24      771.67     27.35 o 
  -3  11  12      161.11      221.27     23.91 o 
  -2  11  12       70.01      129.15     18.97 o 
  -1  11  12     6805.47     6657.40    103.20 o 
   0  11  12      247.01      317.69     52.25 o 
   1  11  12     3151.79     3190.86     74.43 o 
   2  11  12       62.77      164.88     39.89 o 
   3  11  12      290.32      362.06     22.90 o 
  -1  12  12      166.93      244.94     17.56 o 
   0  12  12     4580.13     4794.43    113.77 o 
  -7   0  13     4771.32     4608.58    130.65 o 
  -5   0  13       42.60      150.38     13.37 o 
  -3   0  13     7487.98     7574.25    216.67 o 
  -1   0  13     7742.80     8039.07    142.91 o 
   1   0  13      139.58      168.93     15.52 o 
   3   0  13     6154.46     5954.52    112.90 o 
   5   0  13     8362.16     8127.01    147.39 o 
   7   0  13      162.24      184.47     17.67 o 
  -8   1  13     4237.52     4223.93    138.43 o 
  -7   1  13       55.38      115.31     14.47 o 
  -6   1  13     3984.01     3819.11     64.67 o 
  -5   1  13      271.97      321.00     14.90 o 
  -4   1  13      629.45      646.15     15.91 o 
  -3   1  13      917.25     1043.39     23.67 o 
  -2   1  13    14436.27    14790.07    175.53 o 
  -1   1  13        1.18       67.46     10.69 o 
   0   1  13     3439.85     3568.65     53.47 o 
   1   1  13     3721.21     3855.64     56.61 o 
   2   1  13     2244.85     2232.28     38.57 o 
   3   1  13       37.10       66.39      8.45 o 
   4   1  13    12574.46    12114.05    145.31 o 
   5   1  13      272.23      329.98     16.01 o 
   6   1  13     1360.81     1359.68     29.46 o 
   7   1  13      345.42      347.89     15.08 o 
  -8   2  13      176.23      226.25     18.06 o 
  -7   2  13     6548.80     6416.14    105.48 o 
  -6   2  13     1309.11     1318.89     27.71 o 
  -5   2  13      261.73      282.34     14.61 o 
  -4   2  13      311.82      375.49     12.28 o 
  -3   2  13     5398.67     5509.30    123.77 o 
  -2   2  13      554.86      651.60     18.51 o 
  -1   2  13     9913.55    10150.57    123.07 o 
   0   2  13     1023.10     1058.60     24.11 o 
   1   2  13      107.28      141.69     10.24 o 
   2   2  13     3135.47     3295.63     50.81 o 
   3   2  13     7876.01     7954.18    101.19 o 
   4   2  13        6.56       65.10      9.56 o 
   5   2  13     3141.81     3187.68     50.87 o 
   6   2  13      691.75      684.94     20.27 o 
   7   2  13       41.23       96.27     10.59 o 
  -8   3  13     2509.83     2566.80     51.17 o 
  -7   3  13      604.06      663.14     19.80 o 
  -6   3  13      237.71      259.59     17.12 o 
  -5   3  13     3881.67     3924.64     57.03 o 
  -4   3  13      211.72      259.29     14.87 o 
  -3   3  13      588.77      648.81     24.16 o 
  -2   3  13     4820.84     4851.94     78.57 o 
  -1   3  13      180.05      187.77     12.66 o 
   0   3  13     1515.22     1601.87     30.82 o 
   1   3  13     2996.45     3152.97     48.79 o 
   2   3  13     1106.77     1019.72     23.85 o 
   3   3  13     2126.30     2136.30     37.92 o 
   4   3  13     2267.40     2323.29     40.50 o 
   5   3  13       29.89       77.52      9.16 o 
   6   3  13     1021.17     1080.87     25.97 o 
   7   3  13     3873.81     3824.80     59.42 o 
  -8   4  13      569.89      639.16     21.07 o 
  -7   4  13      210.17      244.61     13.52 o 
  -6   4  13     3052.47     3017.33     48.37 o 
  -5   4  13      146.96      213.66     12.35 o 
  -4   4  13     8689.52     8677.89    169.63 o 
  -3   4  13       51.91      107.62      9.46 o 
  -2   4  13      206.74      237.91     14.00 o 
  -1   4  13     1215.54     1304.01     32.16 o 
   0   4  13     3721.91     3803.84     59.27 o 
   1   4  13      278.11      359.47     14.13 o 
   2   4  13     5413.15     5415.54     73.80 o 
   3   4  13      640.64      672.13     19.38 o 
   4   4  13      548.81      557.46     17.86 o 
   5   4  13      832.14      827.16     27.09 o 
   6   4  13     5425.35     5327.53     75.35 o 
   7   4  13      292.21      361.52     16.00 o 
  -7   5  13       40.83       74.74     11.95 o 
  -6   5  13      114.57      200.25     16.69 o 
  -5   5  13    12120.30    12250.58    162.84 o 
  -4   5  13       44.45      124.70     20.34 o 
  -3   5  13     2804.88     2926.68     54.32 o 
  -2   5  13       88.39      158.15     16.72 o 
  -1   5  13     3381.97     3390.94     60.83 o 
   0   5  13       74.59      100.95     14.93 o 
   1   5  13     8401.21     8748.33    172.53 o 
   2   5  13      287.45      350.32     23.70 o 
   3   5  13     3071.22     3079.03     48.92 o 
   4   5  13      283.80      302.27     13.89 o 
   5   5  13     2003.03     1982.74     44.93 o 
   6   5  13       11.80       85.15     10.53 o 
  -7   6  13        2.45       86.92     13.25 o 
  -6   6  13     3882.30     3834.90     62.12 o 
  -5   6  13       27.18      109.28     15.14 o 
  -4   6  13     4866.09     4895.48     80.89 o 
  -3   6  13      189.65      220.99     14.78 o 
  -2   6  13      258.36      285.40     23.23 o 
  -1   6  13      226.20      266.40     23.18 o 
   0   6  13     3589.91     3650.78     64.75 o 
   1   6  13       26.45      102.20     15.58 o 
   2   6  13     9965.75     9969.07    122.24 o 
   3   6  13       14.66       93.27     10.19 o 
   4   6  13      283.64      331.06     15.85 o 
   5   6  13       30.57       74.99     10.24 o 
   6   6  13     6714.08     6509.42     90.48 o 
  -6   7  13       47.34      113.01     12.69 o 
  -5   7  13     2781.85     2702.72     45.66 o 
  -4   7  13       57.36       85.14     14.17 o 
  -3   7  13     1337.67     1343.29     33.97 o 
  -2   7  13      693.00      756.18     31.36 o 
  -1   7  13      218.20      233.97     18.94 o 
   0   7  13     1619.76     1687.55     38.97 o 
   1   7  13     7160.45     7112.24    146.78 o 
   2   7  13     1075.88     1175.51     32.04 o 
   3   7  13     1869.08     2033.50     77.34 o 
   4   7  13     1356.07     1293.13     28.48 o 
   5   7  13      692.75      685.89     20.78 o 
  -6   8  13     1555.89     1564.13     33.54 o 
  -5   8  13      109.41      178.29     12.14 o 
  -4   8  13     2347.18     2274.68     55.55 o 
  -3   8  13     1544.82     1658.69     67.22 o 
  -2   8  13      128.13      180.28     39.50 o 
  -1   8  13     3814.18     3938.36     85.92 o 
   0   8  13     4289.24     4321.01     91.47 o 
   1   8  13       28.43       92.25     17.04 o 
   2   8  13     2827.98     2758.11     54.35 o 
   3   8  13     2446.08     2427.91     50.49 o 
   4   8  13       86.15      120.62     12.42 o 
   5   8  13     1595.24     1554.69     43.77 o 
  -5   9  13     1475.24     1426.58     51.99 o 
  -4   9  13      829.91      911.77     34.68 o 
  -3   9  13      706.92      732.33     25.32 o 
  -2   9  13     5089.57     5155.82    142.29 o 
  -1   9  13      624.22      623.26     28.86 o 
   0   9  13      641.25      688.10     30.47 o 
   1   9  13     1700.10     1700.28     49.68 o 
   2   9  13       25.70      100.83     15.03 o 
   3   9  13      310.48      376.47     19.97 o 
   4   9  13     3762.16     3740.76     71.46 o 
  -3  10  13     5089.69     5115.17    128.85 o 
  -2  10  13       81.73      192.00     21.79 o 
  -1  10  13     2483.63     2463.19     86.51 o 
   0  10  13       14.49       82.37     47.12 o 
   2  10  13      241.96      288.36     23.28 o 
  -6   0  14     1170.37     1187.57     51.97 o 
  -4   0  14     4526.40     4567.09    131.54 o 
  -2   0  14     5975.96     6088.52    115.04 o 
   0   0  14      382.09      442.76     24.83 o 
   2   0  14     9599.61     9845.38    172.81 o 
   4   0  14     1725.52     1683.71     47.40 o 
   6   0  14       19.75       70.21     13.94 o 
  -7   1  14      738.30      742.58     29.92 o 
  -6   1  14      201.92      284.16     23.28 o 
  -5   1  14     2056.95     2134.35     42.96 o 
  -4   1  14      295.66      384.37     17.35 o 
  -3   1  14     6721.40     6673.00    132.29 o 
  -2   1  14       71.08      159.44     11.43 o 
  -1   1  14     1296.71     1308.91     28.32 o 
   0   1  14      695.61      774.92     21.45 o 
   1   1  14     5237.88     5410.58     75.14 o 
   2   1  14      614.67      645.51     19.49 o 
   3   1  14     6796.17     6693.20     89.40 o 
   4   1  14      939.61      905.74     23.33 o 
   5   1  14      141.51      178.69     11.23 o 
   6   1  14      662.08      642.21     19.96 o 
  -7   2  14     1245.79     1306.42     41.10 o 
  -6   2  14       25.35       77.14     13.92 o 
  -5   2  14     1600.18     1599.51     31.19 o 
  -4   2  14     5106.29     5166.10    179.52 o 
  -3   2  14      229.26      292.14     19.01 o 
  -2   2  14     2034.24     2005.09     42.83 o 
  -1   2  14     1752.65     1840.44     34.84 o 
   0   2  14      122.68      152.12     13.07 o 
   1   2  14      975.35     1071.22     25.27 o 
   2   2  14     5243.69     5214.17     73.20 o 
   3   2  14       22.48       69.13      8.99 o 
   4   2  14     3236.58     3351.20     58.95 o 
   5   2  14     3237.53     3231.05     52.35 o 
   6   2  14      145.81      151.01     11.17 o 
  -7   3  14      852.47      900.17     26.74 o 
  -6   3  14     4053.13     4004.90     59.61 o 
  -5   3  14     3248.53     3426.38     66.91 o 
  -4   3  14      237.95      311.69     25.21 o 
  -3   3  14     3233.50     3221.10     59.13 o 
  -2   3  14     3167.01     3227.13     59.22 o 
  -1   3  14       67.57      114.56     11.83 o 
   0   3  14     2106.68     2201.98     39.10 o 
   1   3  14      542.07      571.35     18.34 o 
   2   3  14      412.16      432.40     16.11 o 
   3   3  14     2472.10     2588.32     44.37 o 
   4   3  14      605.40      667.08     21.75 o 
   5   3  14      255.70      314.72     14.23 o 
   6   3  14     3391.47     3402.52     55.29 o 
  -7   4  14     2704.42     2834.50     47.98 o 
  -6   4  14      361.54      405.98     29.62 o 
  -5   4  14     2299.30     2322.99     48.15 o 
  -4   4  14     1725.71     1845.03     69.30 o 
  -3   4  14       37.88      113.78     16.34 o 
  -2   4  14      111.17      145.29     12.61 o 
  -1   4  14     7114.72     7074.46    108.31 o 
   0   4  14      181.02      251.41     15.69 o 
   1   4  14     3958.41     4018.51     69.78 o 
   2   4  14      402.40      422.45     15.99 o 
   3   4  14      188.46      214.13     13.39 o 
   4   4  14      437.56      464.76     20.99 o 
   5   4  14     4672.96     4795.09     70.11 o 
  -6   5  14     2353.70     2417.16     52.03 o 
  -5   5  14       67.03      136.53     17.44 o 
  -4   5  14     1561.76     1623.55     48.37 o 
  -3   5  14      174.65      220.04     18.80 o 
  -2   5  14     1319.16     1416.19     43.85 o 
  -1   5  14       55.21      124.90     12.81 o 
   0   5  14    11000.40    10912.67    198.01 o 
   1   5  14      207.01      251.25     16.47 o 
   2   5  14      680.61      754.92     21.06 o 
   3   5  14      516.15      520.30     17.50 o 
   4   5  14     3434.43     3444.46     54.72 o 
   5   5  14        7.58       81.39     15.13 o 
  -6   6  14        4.63       71.25     16.90 o 
  -5   6  14     1840.46     1911.22     43.78 o 
  -4   6  14      781.74      876.61     27.56 o 
  -3   6  14       49.26      155.81     22.62 o 
  -2   6  14      135.48      205.16     22.73 o 
  -1   6  14     5638.69     5752.98    114.11 o 
   0   6  14       43.81      119.98     12.64 o 
   1   6  14     2912.04     2836.11     55.73 o 
   2   6  14        5.14       76.05     11.47 o 
   3   6  14      216.61      248.94     13.57 o 
   4   6  14      206.72      236.14     13.75 o 
  -5   7  14      238.33      323.58     22.09 o 
  -4   7  14       65.31       98.22     16.42 o 
  -3   7  14     1707.93     1805.14     52.36 o 
  -2   7  14     2437.33     2666.04     80.61 o 
  -1   7  14      447.06      498.91     26.17 o 
   0   7  14     2982.51     2936.68     70.88 o 
   1   7  14      498.28      609.03     22.83 o 
   2   7  14      651.27      690.72     24.76 o 
   3   7  14     2844.78     2831.95     57.35 o 
   4   7  14     1687.28     1751.99     35.58 o 
  -4   8  14     1775.28     1824.90     52.42 o 
  -3   8  14      644.77      719.59     31.87 o 
  -2   8  14     2945.35     2926.53     71.55 o 
  -1   8  14     2368.22     2259.42     60.24 o 
   0   8  14        3.26       76.74     55.78 o 
   1   8  14     1949.87     1896.51     53.85 o 
   2   8  14     3711.07     3713.91     68.30 o 
   3   8  14       25.02      117.51     21.02 o 
  -2   9  14      587.95      667.20     31.24 o 
  -1   9  14      762.72      866.16     72.55 o 
   0   9  14      997.67     1012.51     38.00 o 
   1   9  14     2819.87     2756.38     68.68 o 
  -5   0  15     8561.28     8658.14    223.23 o 
  -3   0  15     1401.94     1538.14     63.78 o 
  -1   0  15     1421.13     1525.48     45.12 o 
   1   0  15     4705.73     4973.29    101.65 o 
   3   0  15     1923.53     1857.14     52.05 o 
   5   0  15     2339.92     2356.92     99.87 o 
  -6   1  15     2787.16     2904.92     96.55 o 
  -5   1  15       31.79      206.68     23.61 o 
  -4   1  15     4669.92     4718.38    155.04 o 
  -3   1  15        9.98      149.29     13.41 o 
  -2   1  15       95.45      131.76     13.81 o 
  -1   1  15     1376.62     1458.59     31.32 o 
   0   1  15     2735.51     3043.93     50.33 o 
   1   1  15       17.89       58.70     12.21 o 
   2   1  15     4508.27     4534.11     67.21 o 
   3   1  15      666.76      700.84     21.01 o 
   4   1  15        1.41       59.89      9.67 o 
  -6   2  15      383.68      553.51     35.75 o 
  -5   2  15     2288.69     2555.67     89.38 o 
  -4   2  15        8.75      136.68     35.86 o 
  -3   2  15     1579.75     1638.97     40.15 o 
  -2   2  15     3085.55     3178.53     59.90 o 
  -1   2  15      974.19     1079.75     30.75 o 
   0   2  15     1152.08     1198.57     28.05 o 
   1   2  15     3755.66     3955.91     77.84 o 
   2   2  15     1296.51     1361.10     30.29 o 
   3   2  15     1796.77     1795.39     41.43 o 
   4   2  15      997.60     1029.52     26.01 o 
  -5   3  15        1.03      175.34     23.39 o 
  -4   3  15     2722.76     2862.21    122.98 o 
  -3   3  15     2052.65     2139.80     77.08 o 
  -2   3  15        9.45       68.55     16.67 o 
  -1   3  15     3746.18     3865.07     69.39 o 
   0   3  15     3046.56     3103.22     59.95 o 
   1   3  15      166.80      211.19     13.12 o 
   2   3  15      866.82      902.10     23.93 o 
   3   3  15     1783.02     1810.86     36.00 o 
   4   3  15        1.86       59.14     14.76 o 
  -5   4  15     1188.55     1290.87     43.18 o 
  -4   4  15     1424.25     1491.74     46.24 o 
  -3   4  15      307.22      403.52     46.35 o 
  -2   4  15     2631.96     2705.21     53.78 o 
  -1   4  15      813.12      935.39     41.87 o 
   0   4  15     1384.52     1406.42     36.32 o 
   1   4  15      977.55      993.88     30.20 o 
   2   4  15      227.51      262.65     13.71 o 
   3   4  15       52.22      112.19     10.98 o 
   4   4  15     5356.45     5428.80    107.72 o 
  -4   5  15       24.98       54.29     31.34 o 
  -3   5  15     1927.39     2023.23     56.06 o 
  -2   5  15        4.31       92.15     21.85 o 
  -1   5  15     3562.80     3605.78     66.55 o 
   0   5  15       24.16      121.16     13.63 o 
   1   5  15      776.65      753.94     26.03 o 
   2   5  15      138.46      187.94     15.95 o 
   3   5  15     3677.82     3668.23     58.09 o 
  -3   6  15      656.97      739.80     32.53 o 
  -2   6  15     5506.76     6111.11    151.67 o 
  -1   6  15      244.77      339.11     21.96 o 
   0   6  15     1589.50     1583.63     42.42 o 
   1   6  15      504.30      557.69     22.78 o 
   2   6  15     1600.69     1707.82     42.01 o 
  -2   7  15      385.38      512.97     34.93 o 
  -1   7  15     5515.37     5730.21    116.64 o 
   0   7  15     1055.37     1157.70     41.05 o 
   1   7  15      304.88      413.54     19.80 o 
  -2   0  16     2040.00     2189.77     58.08 o 
   0   0  16     9087.35     9630.12    423.57 o 
   2   0  16       78.22      106.67     17.32 o 
  -3   1  16        3.28      110.70     13.76 o 
  -2   1  16       46.03      150.81     21.60 o 
  -1   1  16     5104.18     5589.64    104.02 o 
   0   1  16        0.76      117.80     12.93 o 
   1   1  16     2857.09     2921.74     50.40 o 
   2   1  16      361.69      379.81     17.06 o 
  -3   2  16     1137.71     1259.09     34.25 o 
  -2   2  16      863.68      920.94     28.91 o 
  -1   2  16      181.99      257.59     16.54 o 
   0   2  16     2370.24     2597.62     56.36 o 
   1   2  16      590.40      671.33     22.06 o 
   2   2  16     1197.92     1293.82     30.78 o 
  -2   3  16     2399.24     2595.36     58.25 o 
  -1   3  16     1155.07     1247.64     34.50 o 
   0   3  16      179.63      244.89     17.33 o 
   1   3  16     1807.30     1898.78     40.43 o 
  -1   4  16      172.08      266.61     21.95 o 
   0   4  16     1614.03     1696.74     41.82 o 
                                                 
